# Supplementary material for: Taxonomic distribution of metabolic functions in bacteria associated with Trichodesmium consortia
Source: mSystems. 2023 Nov 2;8(6):e00742-23. doi: 10.1128/msystems.00742-23 (PMC10734445; doi:10.1128/msystems.00742-23)
Supplement: Supplemental Tables — Tables S1-S4. [file msystems.00742-23-s0005.xlsx]

## Sheet: Supplementary Table 1
Supplementary Table 1. General information about the 52 MAGs assembled in this study. The relative abundance of read counts mapping to individual MAGs (%) and standard deviation of the triplicates (SD) excluding the abundance of T. thiebautii (MAG 52). Information about the completeness, contamination and redundancy was obtained through a CheckM analysis. The functional analysis from MAGs needs t…
MAG ID	Assembly	Abundance (%)	SD	Size (Mbp)	# Genes	Coding Density	GC value	Completeness (%)	Contamination (%)	Redundancy (%)	N50 (Kb)	RAST Annotated	Phylum	Class	Order	Family	Genus	Species	GTDB-taxonomy	NCBI-taxonomy
T. thiebautii MAG52	this study	70.7483	5.74	6.57163	5366	0.634712	0.351675	94.21	0.51	0	6.446	34.2988	Cyanobacteria	Cyanobacteriia	Cyanobacteriales	Microleaceae	Trichodesmium	Trichodesmium thiebautii	d__Bacteria;p__Cyanobacteria;c__Cyanobacteriia;o__Cyanobacteriales;f__Microcoleaceae;g__Trichodesmium;s__	d__Bacteria; p__Cyanobacteria; c__; o__Oscillatoriales; f__Microcoleaceae; g__Trichodesmium
MAG45	this study	0.150331	0.0759711	2.80564	3466	0.907521	0.736904	75.36	3.02	14.29	2.523	37.5673	Actinobacteriota	Thermoleophilia	Miltoncostaeales	Miltoncostaeaceae			d__Bacteria;p__Actinobacteriota;c__Thermoleophilia;o__Miltoncostaeales;f__Miltoncostaeaceae;g__;s__	d__Bacteria; p__Actinobacteria; c__Actinomycetia
MAG24	this study	0.177722	0.0581709	3.11233	2685	0.942988	0.614583	95.63	3.01	0	33.094	52.3111	Bacteroidota	Rhodothermia	Rhodothermales	UBA10348	1-14-0-65-60-17		d__Bacteria;p__Bacteroidota;c__Rhodothermia;o__Rhodothermales;f__UBA10348;g__1-14-0-65-60-17;s__	d__Bacteria; p__Bacteroidetes
MAG42	this study	2.70397	0.457706	3.20425	2865	0.905502	0.420932	97.27	0.82	0	139.634	47.2566	Bacteroidota	Rhodothermia	Balneolales	Balneolaceae			d__Bacteria;p__Bacteroidota;c__Rhodothermia;o__Balneolales;f__Balneolaceae;g__;s__	d__Bacteria; p__Balneolaeota; c__Balneolia; o__Balneolales; f__Balneolaceae
MAG14	this study	0.354382	0.157144	3.59556	3382	0.935392	0.377163	98.31	0	0	23.283	44.9797	Bacteroidota	Rhodothermia	Balneolales	Balneolaceae	RHLJ01		d__Bacteria;p__Bacteroidota;c__Rhodothermia;o__Balneolales;f__Balneolaceae;g__HXMU1420-13;s__	d__Bacteria; p__Balneolaeota; c__Balneolia; o__Balneolales; f__Balneolaceae
MAG43	this study	1.73944	0.417098	2.98823	3075	0.907923	0.352665	89.44	1.69	33.33	4.536	45.4056	Bacteroidota	Rhodothermia	Balneolales	Balneolaceae	HXMU1420-13		d__Bacteria;p__Bacteroidota;c__Rhodothermia;o__Balneolales;f__Balneolaceae;g__HXMU1420-13;s__	d__Bacteria; p__Balneolaeota; c__Balneolia; o__Balneolales; f__Balneolaceae
MAG33	this study	8.13869	3.97333	3.25721	3222	0.850291	0.350533	100	0.56	0	14.43	44.9889	Bacteroidota	Rhodothermia	Balneolales	Balneolaceae	HXMU1420-13		d__Bacteria;p__Bacteroidota;c__Rhodothermia;o__Balneolales;f__Balneolaceae;g__HXMU1420-13;s__	d__Bacteria; p__Balneolaeota; c__Balneolia; o__Balneolales; f__Balneolaceae
MAG09	this study	0.891423	0.420488	4.47839	4052	0.884603	0.472533	83.44	0.55	0	5.091	34.872	Bacteroidota	Bacteroidia	J057	J057			d__Bacteria;p__Bacteroidota;c__Bacteroidia;o__J057;f__J057;g__;s__	d__Bacteria; p__Bacteroidetes
Pricia sp. MAG22	this study	1.15292	0.0645538	4.35072	3846	0.891746	0.479268	97.55	0.92	0	24.889	58.0599	Bacteroidota	Bacteroidia	Flavobacteriales	Flavobacteriaceae	Pricia		d__Bacteria;p__Bacteroidota;c__Bacteroidia;o__Flavobacteriales;f__Flavobacteriaceae;g__Pricia;s__	d__Bacteria; p__Bacteroidetes; c__Flavobacteriia; o__Flavobacteriales; f__Flavobacteriaceae; g__Pricia
Polaribacter sp. MAG07	this study	10.5531	2.73365	2.15505	1882	0.935442	0.40598	96.26	0	0	1568.57	71.0271	Bacteroidota	Bacteroidia	Flavobacteriales	Flavobacteriaceae	MAG-120531		d__Bacteria;p__Bacteroidota;c__Bacteroidia;o__Flavobacteriales;f__Flavobacteriaceae;g__MAG-120531;s__	d__Bacteria; p__Bacteroidetes; c__Flavobacteriia; o__Flavobacteriales; f__Flavobacteriaceae; g__Polaribacter
MAG36	this study	0.19642	0.133162	4.60354	4324	0.926918	0.387265	92.23	4.68	3.33	6.024	46.9939	Bacteroidota	Bacteroidia	Flavobacteriales	Flavobacteriaceae	SCGC-AAA160-P02		d__Bacteria;p__Bacteroidota;c__Bacteroidia;o__Flavobacteriales;f__Flavobacteriaceae;g__SCGC-AAA160-P02;s__	d__Bacteria; p__Bacteroidetes; c__Flavobacteriia; o__Flavobacteriales; f__Flavobacteriaceae; g__Flavobacterium
Kordia sp. MAG04	this study	1.17314	0.182704	4.74511	4415	0.897448	0.365839	96.16	1.32	0	7.335	46.8982	Bacteroidota	Bacteroidia	Flavobacteriales	Flavobacteriaceae	Kordia		d__Bacteria;p__Bacteroidota;c__Bacteroidia;o__Flavobacteriales;f__Flavobacteriaceae;g__Kordia;s__	d__Bacteria; p__Bacteroidetes; c__Flavobacteriia; o__Flavobacteriales; f__Flavobacteriaceae; g__Kordia
MAG18	this study	3.42835	1.70025	10.2783	8665	0.929218	0.712316	95.32	3.87	0	27.959	22.4947	Myxococcota	UBA796	UBA796	GCA-2862545			d__Bacteria;p__Myxococcota_A;c__UBA796;o__UBA796;f__GCA-2862545;g__;s__	d__Bacteria; p__Proteobacteria
MAG38	this study	0.493449	0.162426	3.95042	3674	0.893426	0.544217	94.62	0.18	0	9.852	31.8409	Planctomycetota	UBA11346	UBA11346	UBA11346			d__Bacteria;p__Planctomycetota;c__UBA11346;o__UBA11346;f__UBA11346;g__;s__	d__Bacteria; p__Planctomycetes
MAG32	this study	0.379419	0.265314	4.2225	3530	0.907447	0.537383	92.47	2.15	0	10.342	34.5682	Sumerlaeota	Sumerlaeia					d__Bacteria;p__Sumerlaeota;c__Sumerlaeia;o__;f__;g__;s__	d__Bacteria
Limnobacter sp. MAG11	this study	12.9059	1.19922	3.03846	2874	0.929304	0.52804	99.43	0.03	0	80.699	64.3385	Proteobacteria	Gammaproteobacteria	Burkholderiales	Burkholderiaceae	Limnobacter		d__Bacteria;p__Proteobacteria;c__Gammaproteobacteria;o__Burkholderiales;f__Burkholderiaceae;g__Limnobacter;s__	d__Bacteria; p__Proteobacteria; c__Betaproteobacteria; o__Burkholderiales; f__Burkholderiaceae; g__Limnobacter
Polycyclovorans sp. MAG41	this study	1.55424	0.701098	3.37908	3111	0.920286	0.684501	99.28	0.07	0	91.046	58.5891	Proteobacteria	Gammaproteobacteria	Nevskiales	Nevskiaceae	Polycyclovorans		d__Bacteria;p__Proteobacteria;c__Gammaproteobacteria;o__Nevskiales;f__Nevskiaceae;g__Polycyclovorans;s__	d__Bacteria; p__Proteobacteria; c__Gammaproteobacteria; o__Nevskiales; f__Sinobacteraceae; g__Polycyclovorans
Marinobacter salarius MAG23	this study	0.542847	0.0763475	4.33856	3974	0.912954	0.572479	99.57	0.07	0	162.955	74.6947	Proteobacteria	Gammaproteobacteria	Pseudomonadales	Oleiphilaceae	Marinobacter	Marinobacter salarius	d__Bacteria;p__Proteobacteria;c__Gammaproteobacteria;o__Pseudomonadales;f__Oleiphilaceae;g__Marinobacter;s__Marinobacter salarius	d__Bacteria; p__Proteobacteria; c__Gammaproteobacteria; o__Alteromonadales; f__Alteromonadaceae; g__Marinobacter; s__Marinobacter salarius
MAG15	this study	0.182614	0.14363	2.1429	2324	0.890746	0.450666	89.97	5.9	0	3.696	66.6612	Proteobacteria	Gammaproteobacteria	Pseudomonadales				d__Bacteria;p__Proteobacteria;c__Gammaproteobacteria;o__Pseudomonadales;f__;g__;s__	d__Bacteria; p__Proteobacteria; c__Gammaproteobacteria; o__Pseudomonadales
MAG48	this study	1.86982	0.886427	4.63642	4722	0.911435	0.510422	94.32	4.55	0	188.529	50.1941	Proteobacteria	Gammaproteobacteria	Pseudomonadales	HTCC2089	UBA4582		d__Bacteria;p__Proteobacteria;c__Gammaproteobacteria;o__Pseudomonadales;f__HTCC2089;g__UBA4582;s__	d__Bacteria; p__Proteobacteria; c__Gammaproteobacteria; o__Pseudomonadales
Alcanivorax sp. MAG47	this study	0.539051	0.108062	3.57839	3270	0.884084	0.590576	99.26	0.37	0	102.467	71.3349	Proteobacteria	Gammaproteobacteria	Pseudomonadales	Alcanivoracaceae	Alcanivorax	Alcanivorax sp900107995	d__Bacteria;p__Proteobacteria;c__Gammaproteobacteria;o__Pseudomonadales;f__Alcanivoracaceae;g__Alcanivorax;s__Alcanivorax sp900107995	d__Bacteria; p__Proteobacteria; c__Gammaproteobacteria; o__Oceanospirillales; f__Alcanivoracaceae; g__Alcanivorax
Alcanivorax venustensis MAG31	this study	8.56916	1.26664	3.61838	3259	0.866745	0.623455	96.41	1.49	100	30.574	69.7413	Proteobacteria	Gammaproteobacteria	Pseudomonadales	Alcanivoracaceae	Alcanivorax	Alcanivorax venustensis	d__Bacteria;p__Proteobacteria;c__Gammaproteobacteria;o__Pseudomonadales;f__Alcanivoracaceae;g__Alcanivorax;s__Alcanivorax venustensis	d__Bacteria; p__Proteobacteria; c__Gammaproteobacteria; o__Oceanospirillales; f__Alcanivoracaceae; g__Alcanivorax
Idiomarina aquatica MAG50	this study	2.52034	0.198019	2.82853	2614	0.928271	0.51184	100	0.57	0	248.348	76.4662	Proteobacteria	Gammaproteobacteria	Enterobacterales	Alteromonadaceae	Idiomarina	Idiomarina aquatica	d__Bacteria;p__Proteobacteria;c__Gammaproteobacteria;o__Enterobacterales;f__Alteromonadaceae;g__Idiomarina;s__Idiomarina aquatica	d__Bacteria; p__Proteobacteria; c__Gammaproteobacteria; o__Alteromonadales; f__Idiomarinaceae; g__Idiomarina
Pseudoalteromonas sp. MAG05	this study	0.0400453	0.0190101	4.62199	4048	0.868674	0.394976	100	1.68	14.29	35.677	58.851	Proteobacteria	Gammaproteobacteria	Enterobacterales	Alteromonadaceae	Pseudoalteromonas		d__Bacteria;p__Proteobacteria;c__Gammaproteobacteria;o__Enterobacterales;f__Alteromonadaceae;g__Pseudoalteromonas;s__	d__Bacteria; p__Proteobacteria; c__Gammaproteobacteria; o__Alteromonadales; f__Pseudoalteromonadaceae; g__Pseudoalteromonas
Aestuariibacter sp. MAG40	this study	0.0343234	0.0131086	2.29713	2392	0.90941	0.443249	84.04	1.06	0	5.041	68.3121	Proteobacteria	Gammaproteobacteria	Enterobacterales	Alteromonadaceae	Aestuariibacter		d__Bacteria;p__Proteobacteria;c__Gammaproteobacteria;o__Enterobacterales;f__Alteromonadaceae;g__Aestuariibacter;s__	d__Bacteria; p__Proteobacteria; c__Gammaproteobacteria; o__Alteromonadales; f__Alteromonadaceae; g__Aestuariibacter
Alteromonas macleodii MAG10	this study	0.0207914	0.0199083	3.97924	3988	0.888828	0.448383	85.27	2.97	10.34	5.748	72.0325	Proteobacteria	Gammaproteobacteria	Enterobacterales	Alteromonadaceae	Alteromonas	Alteromonas macleodii	d__Bacteria;p__Proteobacteria;c__Gammaproteobacteria;o__Enterobacterales;f__Alteromonadaceae;g__Alteromonas;s__Alteromonas macleodii	d__Bacteria; p__Proteobacteria; c__Gammaproteobacteria; o__Alteromonadales; f__Alteromonadaceae; g__Alteromonas; s__Alteromonas macleodii
MAG46	this study	0.218854	0.0505127	1.48467	1460	0.871416	0.387538	96.7	0.55	100	10.204	46.0048	Proteobacteria	Alphaproteobacteria	GM7ARS4				d__Bacteria;p__Proteobacteria;c__Alphaproteobacteria;o__GM7ARS4;f__;g__;s__	d__Bacteria; p__Proteobacteria; c__Alphaproteobacteria
MAG51	this study	0.277979	0.0965376	3.37607	3306	0.900729	0.621687	98.05	1.29	0	74.598	64.6755	Proteobacteria	Alphaproteobacteria	Sphingomonadales	Sphingomonadaceae	JACXVD01		d__Bacteria;p__Proteobacteria;c__Alphaproteobacteria;o__Sphingomonadales;f__Sphingomonadaceae;g__JACXVD01;s__	d__Bacteria; p__Proteobacteria; c__Alphaproteobacteria; o__Sphingomonadales
Erythrobacter sp. MAG21	this study	0.510983	0.490645	3.79279	3750	0.91219	0.572394	92	1.92	0	131.313	54.6518	Proteobacteria	Alphaproteobacteria	Sphingomonadales	Sphingomonadaceae	Erythrobacter		d__Bacteria;p__Proteobacteria;c__Alphaproteobacteria;o__Sphingomonadales;f__Sphingomonadaceae;g__Erythrobacter;s__	d__Bacteria; p__Proteobacteria; c__Alphaproteobacteria; o__Sphingomonadales; f__Erythrobacteraceae; g__Erythrobacter
MAG26	this study	1.33964	0.617482	5.5486	5333	0.907602	0.693151	97.39	1.3	0	49.128	57.9426	Proteobacteria	Alphaproteobacteria	GCA-2731375	GCA-2731375			d__Bacteria;p__Proteobacteria;c__Alphaproteobacteria;o__GCA-2731375;f__GCA-2731375;g__;s__	d__Bacteria; p__Proteobacteria; c__Alphaproteobacteria; o__Rhodospirillales; f__Rhodospirillaceae
MAG34	this study	1.85983	0.233828	4.10796	3856	0.908353	0.554214	99.78	0.43	0	203.209	61.4413	Proteobacteria	Alphaproteobacteria	UBA8366	GCA-2696645	GCA-2696645	GCA-2696645 sp002696645	d__Bacteria;p__Proteobacteria;c__Alphaproteobacteria;o__UBA8366;f__GCA-2696645;g__GCA-2696645;s__GCA-2696645 sp002696645	d__Bacteria; p__Proteobacteria; c__Alphaproteobacteria; o__Rhodospirillales
MAG49	this study	1.22682	0.693886	4.58227	4586	0.908884	0.676253	98.48	0.43	0	21.131	58.1514	Proteobacteria	Alphaproteobacteria	Thalassobaculales	Thalassobaculaceae			d__Bacteria;p__Proteobacteria;c__Alphaproteobacteria;o__Thalassobaculales;f__Thalassobaculaceae;g__;s__	d__Bacteria; p__Proteobacteria; c__Alphaproteobacteria; o__Rhodospirillales; f__Thalassobaculaceae
MAG30	this study	0.155681	0.0726801	2.09138	2297	0.862299	0.587988	75.79	3.06	0	3.434	57.0447	Proteobacteria	Alphaproteobacteria	TMED2				d__Bacteria;p__Proteobacteria;c__Alphaproteobacteria;o__TMED2;f__;g__;s__	d__Bacteria; p__Proteobacteria; c__Alphaproteobacteria
Algihabitans sp. MAG37	this study	1.471	0.846643	4.48516	4166	0.901388	0.710221	100	0.87	0	63.634	61.5972	Proteobacteria	Alphaproteobacteria	Kiloniellales	DSM-21159	Algihabitans		d__Bacteria;p__Proteobacteria;c__Alphaproteobacteria;o__Kiloniellales;f__DSM-21159;g__Algihabitans;s__	d__Bacteria; p__Proteobacteria; c__Alphaproteobacteria; o__Rhodospirillales; f__Rhodospirillaceae; g__Algihabitans
MAG08	this study	0.192791	0.0745891	4.3376	4546	0.887024	0.662665	85.69	3.48	10	7.278	60.3507	Proteobacteria	Alphaproteobacteria	Kiloniellales	Kiloniellaceae	WHTV01		d__Bacteria;p__Proteobacteria;c__Alphaproteobacteria;o__Kiloniellales;f__Kiloniellaceae;g__WHTV01;s__	d__Bacteria; p__Proteobacteria; c__Alphaproteobacteria; o__Rhodospirillales; f__Kiloniellaceae
MAG20	this study	3.58515	0.898468	2.59434	2470	0.874945	0.549073	96.09	0.2	0	10.632	54.9559	Proteobacteria	Alphaproteobacteria	Rhodobacterales	Rhodobacteraceae	Neomegalonema		d__Bacteria;p__Proteobacteria;c__Alphaproteobacteria;o__Rhodobacterales;f__Rhodobacteraceae;g__;s__	d__Bacteria; p__Proteobacteria; c__Alphaproteobacteria; o__Rhodobacterales; f__Rhodobacteraceae
MAG03	this study	0.343956	0.353008	3.33419	3318	0.909189	0.554384	99.39	1.42	0	179.944	70.2042	Proteobacteria	Alphaproteobacteria	Rhodobacterales	Rhodobacteraceae			d__Bacteria;p__Proteobacteria;c__Alphaproteobacteria;o__Rhodobacterales;f__Rhodobacteraceae;g__;s__	d__Bacteria; p__Proteobacteria; c__Alphaproteobacteria; o__Rhodobacterales; f__Rhodobacteraceae
Rhodobacter sp. MAG28	this study	0.511665	0.199988	4.37083	4812	0.887795	0.639052	92.16	0.69	0	6.02	63.8256	Proteobacteria	Alphaproteobacteria	Rhodobacterales	Rhodobacteraceae	Rhodobacter_B		d__Bacteria;p__Proteobacteria;c__Alphaproteobacteria;o__Rhodobacterales;f__Rhodobacteraceae;g__Rhodobacter_B;s__	d__Bacteria; p__Proteobacteria; c__Alphaproteobacteria; o__Rhodobacterales; f__Roseobacteraceae; g__Rhodobacter
Roseovarius sp. MAG01	this study	0.114479	0.0785104	4.23344	4243	0.905401	0.573391	93.99	1.66	0	102.475	64.5819	Proteobacteria	Alphaproteobacteria	Rhodobacterales	Rhodobacteraceae	Roseovarius		d__Bacteria;p__Proteobacteria;c__Alphaproteobacteria;o__Rhodobacterales;f__Rhodobacteraceae;g__Roseovarius;s__	d__Bacteria; p__Proteobacteria; c__Alphaproteobacteria; o__Rhodobacterales; f__Roseobacteraceae; g__Roseovarius; s__
Sulfitobacter sp. MAG29	this study	2.94244	0.801029	3.57128	3575	0.911598	0.581292	95.26	0.21	0	102.473	67.8552	Proteobacteria	Alphaproteobacteria	Rhodobacterales	Rhodobacteraceae	Sulfitobacter		d__Bacteria;p__Proteobacteria;c__Alphaproteobacteria;o__Rhodobacterales;f__Rhodobacteraceae;g__Sulfitobacter;s__	d__Bacteria; p__Proteobacteria; c__Alphaproteobacteria; o__Rhodobacterales; f__Roseobacteraceae; g__Sulfitobacter
Epibacterium sp. MAG06	this study	0.287265	0.127386	4.30992	4801	0.870599	0.56864	92.3	8.61	7.14	8.428	57.2533	Proteobacteria	Alphaproteobacteria	Rhodobacterales	Rhodobacteraceae	Epibacterium	Epibacterium sp004566265	d__Bacteria;p__Proteobacteria;c__Alphaproteobacteria;o__Rhodobacterales;f__Rhodobacteraceae;g__Epibacterium;s__Epibacterium sp004566265	d__Bacteria; p__Proteobacteria; c__Alphaproteobacteria; o__Rhodobacterales; f__Rhodobacteraceae; g__; s__
Pyruvatibacter sp. MAG12	this study	2.79589	0.911376	3.11693	2920	0.897804	0.626376	96.96	0.14	0	362.684	63.7118	Proteobacteria	Alphaproteobacteria	Parvibaculales	Phaeomarinobacteraceae	Pyruvatibacter		d__Bacteria;p__Proteobacteria;c__Alphaproteobacteria;o__Parvibaculales;f__CGMCC-115125;g__Pyruvatibacter;s__	d__Bacteria; p__Proteobacteria; c__Alphaproteobacteria; o__Hyphomicrobiales; f__Parvibaculaceae; g__Pyruvatibacter
Hyphomonas sp. MAG27	this study	0.147132	0.0586428	3.28203	3317	0.910664	0.609544	94.76	2.25	44.44	23.465	63.0792	Proteobacteria	Alphaproteobacteria	Caulobacterales	Hyphomonadaceae	Hyphomonas		d__Bacteria;p__Proteobacteria;c__Alphaproteobacteria;o__Caulobacterales;f__Hyphomonadaceae;g__Hyphomonas;s__	d__Bacteria; p__Proteobacteria; c__Alphaproteobacteria; o__Hyphomonadales; f__Hyphomonadaceae; g__Hyphomonas
Glycocaulus albans MAG39	this study	2.23652	0.708391	2.70235	2602	0.91132	0.635665	97.56	0	0	225.27	64.7431	Proteobacteria	Alphaproteobacteria	Caulobacterales	Maricaulaceae	Glycocaulis	Glycocaulis albus	d__Bacteria;p__Proteobacteria;c__Alphaproteobacteria;o__Caulobacterales;f__Maricaulaceae;g__Glycocaulis;s__Glycocaulis albus	d__Bacteria; p__Proteobacteria; c__Alphaproteobacteria; o__Maricaulales; f__Maricaulaceae; g__Oceanicaulis
Maricaulis sp. MAG35	this study	0.24423	0.0850405	3.51553	3257	0.904699	0.64543	99.51	0.32	0	138.134	59.3291	Proteobacteria	Alphaproteobacteria	Caulobacterales	Maricaulaceae	Maricaulis		d__Bacteria;p__Proteobacteria;c__Alphaproteobacteria;o__Caulobacterales;f__Maricaulaceae;g__Maricaulis;s__	d__Bacteria; p__Proteobacteria; c__Alphaproteobacteria; o__Maricaulales; f__Maricaulaceae; g__Maricaulis
Roseibium sp. MAG17	this study	0.699269	0.244062	6.32245	5841	0.886387	0.590862	92.25	0.55	60	125.409	22.4947	Proteobacteria	Alphaproteobacteria	Rhizobiales	Stappiaceae	Roseibium	Roseibium aggregatum_A	d__Bacteria;p__Proteobacteria;c__Alphaproteobacteria;o__Rhizobiales;f__Stappiaceae;g__Roseibium;s__Roseibium aggregatum_A	d__Bacteria; p__Proteobacteria; c__Alphaproteobacteria; o__Hyphomicrobiales; f__Stappiaceae; g__Labrenzia; s__
Pelagibacterium sp. MAG19	this study	11.0718	2.85417	3.9597	3934	0.881303	0.599736	99.18	0.41	0	101.482	63.8573	Proteobacteria	Alphaproteobacteria	Rhizobiales	Devosiaceae	Pelagibacterium		d__Bacteria;p__Proteobacteria;c__Alphaproteobacteria;o__Rhizobiales;f__Devosiaceae;g__Pelagibacterium;s__	d__Bacteria; p__Proteobacteria; c__Alphaproteobacteria; o__Hyphomicrobiales; f__Devosiaceae; g__Pelagibacterium
MAG44	this study	1.32588	0.530906	4.35364	4328	0.908262	0.644911	97.47	0.75	0	385.157	68.8463	Proteobacteria	Alphaproteobacteria	Rhizobiales	Rhizobiaceae	RCIO01		d__Bacteria;p__Proteobacteria;c__Alphaproteobacteria;o__Rhizobiales;f__Rhizobiaceae;g__RCIO01;s__	d__Bacteria; p__Proteobacteria; c__Alphaproteobacteria; o__Hyphomicrobiales; f__Rhizobiaceae
MAG25	this study	0.39038	0.191588	3.69364	3677	0.898999	0.638554	93.17	1.03	16.67	54.116	66.0724	Proteobacteria	Alphaproteobacteria	Rhizobiales	Rhizobiaceae	RCIO01		d__Bacteria;p__Proteobacteria;c__Alphaproteobacteria;o__Rhizobiales;f__Rhizobiaceae;g__RCIO01;s__	d__Bacteria; p__Proteobacteria; c__Alphaproteobacteria; o__Hyphomicrobiales; f__Rhizobiaceae
MAG16	this study	0.328335	0.130435	3.30264	3243	0.907129	0.638528	80.05	6.97	63.41	369.144	66.6612	Proteobacteria	Alphaproteobacteria	Rhizobiales	Rhizobiaceae	RCIO01		d__Bacteria;p__Proteobacteria;c__Alphaproteobacteria;o__Rhizobiales;f__Rhizobiaceae;g__RCIO01;s__	d__Bacteria; p__Proteobacteria; c__Alphaproteobacteria; o__Hyphomicrobiales; f__Rhizobiaceae

## Sheet: Supplementary Table 2
Supplementary Table 2. General information about the MAGs assembled from previous metagenomic datasets of Trichodesmium colonies. (a) Red Sea samples: R-XX (38) and (b) the Pacific and Atlantic samples: T-XX (18, 19, 23). The names of Trichodesmium from each dataset was taken from Koedooder et al., 2022 (38). Information about the completeness, contamination and redundancy of each MAG was obtaine…
MAG ID	Site	Size (Mbp)	# Genes	Coding Density	GC value	Completeness (%)	Contamination (%)	Redundancy (%)	Phylum	Class	Order	Family	Genus	Species	GTDB-taxonomy	Reference
a) Trichodesmium colonies from the Red Sea (Koedooder et al., 2022)
R-01	Red Sea	2.43646	2222	0.861027	0.460108	97.25	1.1	100	Proteobacteria	Alphaproteobacteria	UBA8366				d__Bacteria;p__Proteobacteria;c__Alphaproteobacteria;o__UBA8366;f__GCA-2696645;g__;s__	(Koedooder et al., 2022)
R-02	Red Sea	3.81209	3511	0.912718	0.594651	99.14	0	0	Proteobacteria	Gammaproteobacteria	Pseudomonadales	Oleiphilaceae	Marinobacter		d__Bacteria;p__Proteobacteria;c__Gammaproteobacteria;o__Pseudomonadales;f__Oleiphilaceae;g__Marinobacter;s__	(Koedooder et al., 2022)
R-03	Red Sea	2.51751	2366	0.889377	0.3542	98.88	2.53	20	Bacteroidota	Rhodothermia	Balneolales	Balneolaceae			d__Bacteria;p__Bacteroidota;c__Rhodothermia;o__Balneolales;f__Balneolaceae;g__HXMU1420-13;s__	(Koedooder et al., 2022)
T. nobis R03	Red Sea	5.84065	4850	0.683589	0.355982	94	2.45	46.67	Cyanobacteria	Cyanobacteriia	Cyanobacteriales	Microcoleaceae	Trichodesmium		d__Bacteria;p__Cyanobacteria;c__Cyanobacteriia;o__Cyanobacteriales;f__Microcoleaceae;g__Trichodesmium;s__	(Koedooder et al., 2022)
R-05	Red Sea	4.88997	5781	0.902604	0.651582	82.02	3.31	13.64	Proteobacteria	Alphaproteobacteria	Rhodobacterales	Rhodobacteraceae	Mameliella	Mameliella alba	d__Bacteria;p__Proteobacteria;c__Alphaproteobacteria;o__Rhodobacterales;f__Rhodobacteraceae;g__Mameliella;s__Mameliella alba	(Koedooder et al., 2022)
R-06	Red Sea	2.08522	1777	0.846195	0.49726	93.87	0	0	Bacteroidota	Bacteroidia	Flavobacteriales	Crocinitomiaceae			d__Bacteria;p__Bacteroidota;c__Bacteroidia;o__Flavobacteriales;f__Crocinitomicaceae;g__JABURP01;s__	(Koedooder et al., 2022)
R-08	Red Sea	2.50654	2537	0.924187	0.482239	91.04	2.91	18.18	Proteobacteria	Alphaproteobacteria	Micavibrionalales	Micavibrionaceae			d__Bacteria;p__Proteobacteria;c__Alphaproteobacteria;o__Micavibrionales;f__Micavibrionaceae;g__UM-FILTER-47-13;s__	(Koedooder et al., 2022)
R-09	Red Sea	4.70538	4701	0.908493	0.676463	99.13	1.3	0	Proteobacteria	Alphaproteobacteria	Thalassobaculales	Thalassobaculaceae			d__Bacteria;p__Proteobacteria;c__Alphaproteobacteria;o__Thalassobaculales;f__Thalassobaculaceae;g__;s__	(Koedooder et al., 2022)
R-10	Red Sea	3.55407	3546	0.91254	0.581366	95.26	0.21	0	Proteobacteria	Alphaproteobacteria	Rhodobacterales	Rhodobacteraceae	Sulfitobacter		d__Bacteria;p__Proteobacteria;c__Alphaproteobacteria;o__Rhodobacterales;f__Rhodobacteraceae;g__Sulfitobacter;s__	(Koedooder et al., 2022)
R-11	Red Sea	1.85431	2353	0.908495	0.621861	90.9	3.71	93.75	Cyanobacteria	Cyanobacteriia	PCC-6307	Cyanobiaceae	Synechococcus		d__Bacteria;p__Cyanobacteria;c__Cyanobacteriia;o__PCC-6307;f__Cyanobiaceae;g__Synechococcus_E;s__Synechococcus_E sp002724845	(Koedooder et al., 2022)
R-12	Red Sea	5.25708	4604	0.873848	0.471772	93.72	0.55	0	Bacteroidota	Bacteroidia					d__Bacteria;p__Bacteroidota;c__Bacteroidia;o__J057;f__J057;g__;s__	(Koedooder et al., 2022)
R-13	Red Sea	1.59423	1861	0.921243	0.414429	77.51	1.74	0	Proteobacteria	Alphaproteobacteria	Micavibrionalales	Micavibrionaceae			d__Bacteria;p__Proteobacteria;c__Alphaproteobacteria;o__Micavibrionales;f__Micavibrionaceae;g__UBA1664;s__	(Koedooder et al., 2022)
R-14	Red Sea	4.32555	3989	0.902918	0.478694	98.47	1.54	0	Proteobacteria	Gammaproteobacteria	Pseudomonadales	Natronospirillaceae	Reinekea		d__Bacteria;p__Proteobacteria;c__Gammaproteobacteria;o__Pseudomonadales;f__Natronospirillaceae;g__Reinekea;s__	(Koedooder et al., 2022)
R-15	Red Sea	3.72244	4259	0.881079	0.593374	90.56	10.5	5.56	Proteobacteria	Gammaproteobacteria	Pseudomonadales	Alcanivoracacea	Alcanivorax		d__Bacteria;p__Proteobacteria;c__Gammaproteobacteria;o__Pseudomonadales;f__Alcanivoracaceae;g__Alcanivorax;s__Alcanivorax sp900107995	(Koedooder et al., 2022)
R-16	Red Sea	4.68299	4795	0.911339	0.510417	94.32	4.55	0	Proteobacteria	Gammaproteobacteria	Pseudomonadales				d__Bacteria;p__Proteobacteria;c__Gammaproteobacteria;o__Pseudomonadales;f__HTCC2089;g__UBA4582;s__	(Koedooder et al., 2022)
T. thiebautii R02	Red Sea	6.76933	5307	0.613671	0.351492	94.76	0.44	0	Cyanobacteria	Cyanobacteriia	Cyanobacteriales	Microcoleaceae	Trichodesmium		d__Bacteria;p__Cyanobacteria;c__Cyanobacteriia;o__Cyanobacteriales;f__Microcoleaceae;g__Trichodesmium;s__	(Koedooder et al., 2022)
R-18	Red Sea	2.25174	2170	0.908461	0.353494	81.1	0.56	0	Bacteroidota	Rhodothermia	Balneolales	Balneolaceae			d__Bacteria;p__Bacteroidota;c__Rhodothermia;o__Balneolales;f__Balneolaceae;g__HXMU1420-13;s__	(Koedooder et al., 2022)
R-19	Red Sea	3.2343	3488	0.854491	0.387175	80.5	3	11.11	SAR324	SAR324	SAR324				d__Bacteria;p__SAR324;c__SAR324;o__SAR324;f__GCA-2753255;g__;s__	(Koedooder et al., 2022)
R-20	Red Sea	1.76151	1963	0.9355	0.626111	87.83	1.08	100	Actinobacteriota	Actinomycetia	Nanopelagicales				d__Bacteria;p__Actinobacteriota;c__Actinomycetia;o__Nanopelagicales;f__S36-B12;g__S36-B12;s__S36-B12 sp002728915	(Koedooder et al., 2022)
R-21	Red Sea	2.65072	2536	0.872023	0.350349	95.51	0	0	Bacteroidota	Rhodothermia	Balneolales	Balneolaceae			d__Bacteria;p__Bacteroidota;c__Rhodothermia;o__Balneolales;f__Balneolaceae;g__HXMU1420-13;s__	(Koedooder et al., 2022)
R-22	Red Sea	2.39333	1889	0.869214	0.409233	88.12	0	0	Bacteroidota	Bacteroidia	Chitinophagales	Saprospiraceae			d__Bacteria;p__Bacteroidota;c__Bacteroidia;o__Chitinophagales;f__Saprospiraceae;g__;s__	(Koedooder et al., 2022)
R-23	Red Sea	2.46292	2249	0.82894	0.575874	98.92	1.08	100	Proteobacteria	Alphaproteobacteria	UBA7985				d__Bacteria;p__Proteobacteria;c__Alphaproteobacteria;o__UBA7985;f__UBA7985;g__;s__	(Koedooder et al., 2022)
R-24	Red Sea	2.34202	2204	0.877448	0.551035	91.93	0.6	0	Proteobacteria	Alphaproteobacteria	Rhodobacterales	Rhodobacteraceae			d__Bacteria;p__Proteobacteria;c__Alphaproteobacteria;o__Rhodobacterales;f__Rhodobacteraceae;g__;s__	(Koedooder et al., 2022)
R-25	Red Sea	1.86819	1743	0.854581	0.587738	92.47	1.74	75	Proteobacteria	Alphaproteobacteria	UBA7985				d__Bacteria;p__Proteobacteria;c__Alphaproteobacteria;o__UBA7985;f__UBA7985;g__;s__	(Koedooder et al., 2022)
R-26	Red Sea	10.9711	9095	0.926823	0.713824	93.82	3.89	0	Myxococcota	UBA796	UBA976				d__Bacteria;p__Myxococcota_A;c__UBA796;o__UBA796;f__GCA-2862545;g__;s__	(Koedooder et al., 2022)
T. erythraeum R01	Red Sea	6.64071	4900	0.620002	0.340347	95.78	0.29	0	Cyanobacteria	Cyanobacteriia	Cyanobacteriales	Microcoleaceae	Trichodesmium	Trichodesmium erythraeum	d__Bacteria;p__Cyanobacteria;c__Cyanobacteriia;o__Cyanobacteriales;f__Microcoleaceae;g__Trichodesmium;s__Trichodesmium erythraeum	(Koedooder et al., 2022)
T. miru R04	Red Sea	4.17626	3757	0.730069	0.351721	82.98	3.11	60	Cyanobacteria	Cyanobacteriia	Cyanobacteriales	Microcoleaceae	Trichodesmium		d__Bacteria;p__Cyanobacteria;c__Cyanobacteriia;o__Cyanobacteriales;f__Microcoleaceae;g__Trichodesmium;s__	(Koedooder et al., 2022)
R-29	Red Sea	4.05743	4863	0.893645	0.64455	76.32	5.61	67.65	Proteobacteria	Alphaproteobacteria	Rhodobacterales	Rhodobacteraceae	Rhodobacter		d__Bacteria;p__Proteobacteria;c__Alphaproteobacteria;o__Rhodobacterales;f__Rhodobacteraceae;g__Rhodobacter_B;s__	(Koedooder et al., 2022)
b) Trichodesmium colonies from the Atlantic and Pacific (Gradoville et al., 2018; Frischkorn et al., 2017; Frischkorn et al., 2018)
T-01	Pacific/Atlantic	2.31382	1873	0.845964	0.409801	88.61	0.99	33.33	Bacteroidota	Bacteroidia	Chitinophagales	Saprospiraceae			d__Bacteria;p__Bacteroidota;c__Bacteroidia;o__Chitinophagales;f__Saprospiraceae;g__;s__	(Gradoville et al., 2018; Frischkorn et al., 2017; Frischkorn et al., 2018)
T-02	Pacific/Atlantic	9.57524	8212	0.829979	0.407016	97.47	3.5	0	Bacteroidota	Bacteroidia	Cytophagales	Microscillaceae	Microscilla		d__Bacteria;p__Bacteroidota;c__Bacteroidia;o__Cytophagales;f__Microscillaceae;g__Microscilla;s__	(Gradoville et al., 2018; Frischkorn et al., 2017; Frischkorn et al., 2018)
T-03	Pacific/Atlantic	3.35997	3386	0.916456	0.40494	88.65	1.52	33.33	Bacteroidota	Bacteroidia	Chitinophagales	Saprospiraceae			d__Bacteria;p__Bacteroidota;c__Bacteroidia;o__Chitinophagales;f__Saprospiraceae;g__;s__	(Gradoville et al., 2018; Frischkorn et al., 2017; Frischkorn et al., 2018)
T-04	Pacific/Atlantic	3.97176	3669	0.932295	0.485298	99.73	0.54	0	Bacteroidota	Bacteroidia	Flavobacteriales	Salibacteraceae			d__Bacteria;p__Bacteroidota;c__Bacteroidia;o__Flavobacteriales;f__Salibacteraceae;g__UBA6049;s__	(Gradoville et al., 2018; Frischkorn et al., 2017; Frischkorn et al., 2018)
T-05	Pacific/Atlantic	1.88818	1836	0.901288	0.379127	83.79	0.55	50	Bacteroidota	Bacteroidia					d__Bacteria;p__Bacteroidota;c__Bacteroidia;o__NS11-12g;f__UBA9320;g__UBA9320;s__	(Gradoville et al., 2018; Frischkorn et al., 2017; Frischkorn et al., 2018)
T. erythreaum T01-1	Pacific/Atlantic	9.75335	8881	0.658131	0.356226	86.29	2.84	38.46	Cyanobacteria	Cyanobacteriia	Cyanobacteriales	Microcoleaceae	Trichodesmium	Trichodesmium erythraeum	d__Bacteria;p__Cyanobacteria;c__Cyanobacteriia;o__Cyanobacteriales;f__Microcoleaceae;g__Trichodesmium;s__Trichodesmium erythraeum	(Gradoville et al., 2018; Frischkorn et al., 2017; Frischkorn et al., 2018)
T-07	Pacific/Atlantic	3.30484	3584	0.908153	0.612872	88.64	3.64	0	Proteobacteria	Alphaproteobacteria	Rhodobacterales	Rhodobacteraceae	Roseicyclus		d__Bacteria;p__Proteobacteria;c__Alphaproteobacteria;o__Rhodobacterales;f__Rhodobacteraceae;g__Roseicyclus;s__	(Gradoville et al., 2018; Frischkorn et al., 2017; Frischkorn et al., 2018)
T-08	Pacific/Atlantic	4.63331	6506	0.774699	0.581667	79.14	13.32	0	Proteobacteria	Alphaproteobacteria	TMED2				d__Bacteria;p__Proteobacteria;c__Alphaproteobacteria;o__TMED2;f__TMED2;g__TMED2;s__	(Gradoville et al., 2018; Frischkorn et al., 2017; Frischkorn et al., 2018)
T-09	Pacific/Atlantic	2.22954	2188	0.868744	0.354942	99.16	0	0	Bacteroidota	Rhodothermia	Balneolales	Balneolaceae			d__Bacteria;p__Bacteroidota;c__Rhodothermia;o__Balneolales;f__Balneolaceae;g__HXMU1420-13;s__	(Gradoville et al., 2018; Frischkorn et al., 2017; Frischkorn et al., 2018)
T-10	Pacific/Atlantic	5.66805	5148	0.918477	0.419513	97.92	2.48	7.69	Bacteroidota	Bacteroidia	Cytophagales	Cyclobacteriaceae	Ekhidna		d__Bacteria;p__Bacteroidota;c__Bacteroidia;o__Cytophagales;f__Cyclobacteriaceae;g__Ekhidna;s__	(Gradoville et al., 2018; Frischkorn et al., 2017; Frischkorn et al., 2018)
T-11	Pacific/Atlantic	3.14174	3057	0.903118	0.443814	98.79	1.85	12.5	Proteobacteria	Gammaproteobacteria	Pseudomonadales	Oleiphilaceae			d__Bacteria;p__Proteobacteria;c__Gammaproteobacteria;o__Pseudomonadales;f__Oleiphilaceae;g__PZPK01;s__	(Gradoville et al., 2018; Frischkorn et al., 2017; Frischkorn et al., 2018)
T-12	Pacific/Atlantic	3.82195	4356	0.874552	0.560369	75.96	3.25	4.17	Proteobacteria	Alphaproteobacteria	UBA2562				d__Bacteria;p__Proteobacteria;c__Alphaproteobacteria;o__UBA2562;f__UBA2562;g__;s__	(Gradoville et al., 2018; Frischkorn et al., 2017; Frischkorn et al., 2018)
T-13	Pacific/Atlantic	6.49488	5421	0.879549	0.419184	94.06	7.24	5	Bacteroidota	Bacteroidia	Chitinophagales	Saprospiraceae			d__Bacteria;p__Bacteroidota;c__Bacteroidia;o__Chitinophagales;f__Saprospiraceae;g__;s__	(Gradoville et al., 2018; Frischkorn et al., 2017; Frischkorn et al., 2018)
T-14	Pacific/Atlantic	3.61594	3706	0.89629	0.665673	79.26	1.14	100	Planctomycetota	Phycisphaerae	Phycisphaerales	Phycisphaeraceae			d__Bacteria;p__Planctomycetota;c__Phycisphaerae;o__Phycisphaerales;f__Phycisphaeraceae;g__;s__	(Gradoville et al., 2018; Frischkorn et al., 2017; Frischkorn et al., 2018)
T. erythreaum T02	Pacific/Atlantic	2.49458	2377	0.791138	0.360139	86.26	1.1	0	Proteobacteria	Alphaproteobacteria	Rickettsiales	Rickettsiales			d__Bacteria;p__Proteobacteria;c__Alphaproteobacteria;o__Rickettsiales;f__;g__;s__	(Gradoville et al., 2018; Frischkorn et al., 2017; Frischkorn et al., 2018)
T-16	Pacific/Atlantic	7.49636	6042	0.6051	0.350164	97.6	0.73	25	Cyanobacteria	Cyanobacteriia	Cyanobacteriales	Microcoleaceae	Trichodesmium		d__Bacteria;p__Cyanobacteria;c__Cyanobacteriia;o__Cyanobacteriales;f__Microcoleaceae;g__Trichodesmium;s__	(Gradoville et al., 2018; Frischkorn et al., 2017; Frischkorn et al., 2018)
T-17	Pacific/Atlantic	1.9968	1895	0.84867	0.584234	98.92	0	0	Proteobacteria	Alphaproteobacteria	UBA7985				d__Bacteria;p__Proteobacteria;c__Alphaproteobacteria;o__UBA7985;f__UBA7985;g__;s__	(Gradoville et al., 2018; Frischkorn et al., 2017; Frischkorn et al., 2018)
T. erythreaum T01-2	Pacific/Atlantic	6.2088	4609	0.598731	0.335614	94.69	0.95	20	Cyanobacteria	Cyanobacteriia	Cyanobacteriales	Microcoleaceae	Trichodesmium	Trichodesmium erythraeum	d__Bacteria;p__Cyanobacteria;c__Cyanobacteriia;o__Cyanobacteriales;f__Microcoleaceae;g__Trichodesmium;s__Trichodesmium erythraeum	(Gradoville et al., 2018; Frischkorn et al., 2017; Frischkorn et al., 2018)
T-19	Pacific/Atlantic	3.06275	2874	0.922031	0.57246	94.43	0.71	0	Verrucomicrobiota	Kiritimatiellae	SS1-B-03-39				d__Bacteria;p__Verrucomicrobiota;c__Kiritimatiellae;o__SS1-B-03-39;f__UBA6053;g__UBA6053;s__	(Gradoville et al., 2018; Frischkorn et al., 2017; Frischkorn et al., 2018)

## Sheet: Supplementary Table 3
Supplementary Table 3. Spectral counts of proteins mapping to the amino-acid sequences of T. thiebautii MAG 52 and MAGs of associated bacteria in triplicate. The coinciding KEGG IDs and their description are listed. For T. thiebautii MAG 52, the corresponding T. erythraeum IMS101 Tery_ID is also listed, using an e-value cutoff score of 0. All peptide sequences mapping to the amino-acid sequence o…
	T-total	MAGs		Protein ID	Tery_ID (best match)	GHOST-KOALA: KEGG	KEGG:PFAM Description	SeqLen	NSAF (avg)	NSAF (T1)	NFSAF (T2)	NSFAF (T3)
1	395	MAG52		MAG52_177_3		K05376	cpeA, mpeA; phycoerythrin alpha chain	162	0.0218555	0.0231776	0.0164558	0.025933
2	343	MAG52		MAG52_19_14	Tery_3498	K20276	bapA; large repetitive protein	1509	0.00202379	0.00234891	0.00134743	0.00237503
3	324	MAG52		MAG52_193_1		K04078	groES, HSPE1; chaperonin GroES	103	0.0304682	0.0256637	0.0359716	0.0297693
4	283	MAG52		MAG52_136_9	Tery_0270	K04077	groEL, HSPD1; chaperonin GroEL	560	0.00441688	0.00396934	0.0033081	0.00597319
5	261	MAG52		MAG52_193_2	Tery_4327	K04077	groEL, HSPD1; chaperonin GroEL	544	0.00419469	0.00375478	0.00315622	0.00567307
6	222	MAG52		MAG52_630_2			Linear amide C-N hydrolases, choloylglycine hydrolase family	389	0.00549514	0.00478758	0.0062723	0.00542552
7	202	MAG52		MAG52_177_4		K05377	cpeB, mpeB; phycoerythrin beta chain	179	0.010636	0.0120824	0.0095921	0.0102334
8	194	MAG52		MAG52_120_1		K02284	cpcA; phycocyanin alpha chain	162	0.010873	0.0126086	0.00808846	0.0119218
9	190	MAG52		MAG52_695_1		K03839	fldA, nifF, isiB; flavodoxin I	171	0.00963306	0.0117694	0.00502042	0.0121094
10	188	MAG52		MAG52_55_3	Tery_4465		PFAM S-layer-like region Carbohydrate-selective porin OprB	572	0.00298315	0.00294081	0.00252777	0.00348088
11	181	MAG52		MAG52_441_5	Tery_3385	K02112	ATPF1B, atpD; F-type H+/Na+-transporting ATPase subunit beta [EC:7.1.2.2 7.2.2.1]	484	0.00344325	0.00235837	0.0037342	0.00423718
12	178	MAG52		MAG52_53_9	Tery_0476	K02358	tuf, TUFM; elongation factor Tu	409	0.00389436	0.00381904	0.00309327	0.00477076
13	158	MAG52		MAG52_261_2				113	0.0113698	0.0119621	0.00399857	0.0181486
14	154	MAG52		MAG52_86_2	Tery_2199	K02111	ATPF1A, atpA; F-type H+/Na+-transporting ATPase subunit alpha [EC:7.1.2.2 7.2.2.1]	505	0.00278515	0.00261719	0.00250524	0.00323301
15	147	MAG52		MAG52_285_3		K02093	apcB; allophycocyanin beta subunit	161	0.00864638	0.00858235	0.00869999	0.0086568
16	144	MAG52		MAG52_585_4	Tery_0948	K11532	glpX-SEBP; fructose-1,6-bisphosphatase II / sedoheptulose-1,7-bisphosphatase [EC:3.1.3.11 3.1.3.37]	345	0.00357194	0.00409216	0.00183355	0.00479009
17	143	MAG52		MAG52_55_4	Tery_4466		PFAM S-layer-like region Carbohydrate-selective porin OprB	581	0.00222273	0.00253334	0.00163315	0.00250168
18	140	MAG52		MAG52_234_4		K24157	prxII; thioredoxin-dependent peroxiredoxin [EC:1.11.1.24]	189	0.00670076	0.00794662	0.00478136	0.00737431
19	130	MAG52		MAG52_120_2		K02285	cpcB; phycocyanin beta chain	172	0.0072219	0.00785884	0.00709281	0.00671405
20	127	MAG52		MAG52_261_5				70	0.0160396	0.0141609	0.0129097	0.0210484
21	123	MAG52		MAG52_122_6	Tery_3834	K01915	glnA, GLUL; glutamine synthetase [EC:6.3.1.2]	473	0.00221081	0.00241322	0.00114631	0.00307289
22	120	MAG52		MAG52_472_5		K04047	dps; starvation-inducible DNA-binding protein	178	0.00573491	0.00826895	0.00177689	0.00715888
23	119	MAG52		MAG52_377_4		K03564	BCP, PRXQ, DOT5; thioredoxin-dependent peroxiredoxin [EC:1.11.1.24]	146	0.00732658	0.00678946	0.00618956	0.0090007
24	119	MAG52		MAG52_946_2				140	0.0068822	0.0062222	0.00290467	0.0115197
25	118	MAG52		MAG52_318_2	Tery_2623	K01251	AHCY, ahcY; adenosylhomocysteinase [EC:3.13.2.1]	425	0.0025528	0.0022617	0.00244524	0.00295146
26	118	MAG52		MAG52_498_3	Tery_1234		Belongs to the OprB family	638	0.00169272	0.00202452	0.00127478	0.00177885
27	114	MAG52		MAG52_105_9		K08696	ccmK; carbon dioxide concentrating mechanism protein CcmK	103	0.00944211	0.0128319	0.00350942	0.011985
28	114	MAG52		MAG52_285_4		K02092	apcA; allophycocyanin alpha subunit	240	0.00421343	0.00413026	0.00320052	0.0053095
29	112	MAG31		MAG31_148_1		K00505	TYR; tyrosinase [EC:1.14.18.1]	519	0.00191967	0.00231509	0.00121883	0.00222508
30	111	MAG52		MAG52_131_7				403	0.00258533	0.00283239	0.00235449	0.00256911
31	109	MAG52		MAG52_51_5	Tery_4136	K02588	nifH; nitrogenase iron protein NifH	296	0.00338381	0.00304442	0.00320561	0.00390141
32	103	MAG52		MAG52_342_1		K02692	psaD; photosystem I subunit II	142	0.00642918	0.00698072	0.00445474	0.00785208
33	99	MAG52		MAG52_916_1			PFAM RNA recognition motif. (a.k.a. RRM, RBD, or RNP domain)	105	0.00794425	0.00858235	0.0038729	0.0113775
34	95	MAG52		MAG52_133_7	Tery_1306	K04043	dnaK, HSPA9; molecular chaperone DnaK	636	0.00135196	0.00155859	0.000994612	0.00150269
35	94	MAG52		MAG52_90_12	Tery_0283	K00616	E2.2.1.2, talA, talB; transaldolase [EC:2.2.1.2]	380	0.00222312	0.00260858	0.00154576	0.00251503
36	91	MAG52		MAG52_105_1	Tery_3845	K07093	K07093; uncharacterized protein	858	0.000965365	0.00136537	0.00057928	0.000951441
37	89	MAG52		MAG52_261_3				78	0.0101892	0.0127085	0.00637208	0.0114869
38	88	MAG52		MAG52_731_3				150	0.00562434	0.00440561	0.00662696	0.00584045
39	85	MAG52		MAG52_61_3			Secreted and surface protein containing fasciclin-like repeats	190	0.00389225	0.00426859	0.0023781	0.00503006
40	80	MAG52		MAG52_3_10		K02638	petE; plastocyanin	133	0.00520932	0.00519458	0.00339728	0.00703609
41	78	MAG52		MAG52_414_2	Tery_3376	K00927	PGK, pgk; phosphoglycerate kinase [EC:2.7.2.3]	398	0.001682	0.00150946	0.00113527	0.00240128
42	77	MAG52		MAG52_44_6	Tery_3534	K02040	pstS; phosphate transport system substrate-binding protein	361	0.0018035	0.00241304	0.000625815	0.00237163
43	75	MAG52		MAG52_105_5	Tery_3849	K08698	ccmM; carbon dioxide concentrating mechanism protein CcmM	672	0.000916458	0.00111749	0.000268951	0.00136293
44	74	MAG52		MAG52_51_3	Tery_4138	K02591	nifK; nitrogenase molybdenum-iron protein beta chain [EC:1.18.6.1]	512	0.00124258	0.00164272	0.000529498	0.00155552
45	71	MAG41		MAG41_10_58		K02358	tuf, TUFM; elongation factor Tu	398	0.00183219	0.00256608	0.00192996	0.00100053
46	65	MAG52		MAG52_389_1	Tery_4594	K03798	ftsH, hflB; cell division protease FtsH [EC:3.4.24.-]	628	0.000928596	0.000956632	0.000719488	0.00110967
47	65	MAG52		MAG52_83_1		K03530	hupB; DNA-binding protein HU-beta	95	0.00550016	0.00695622	0.000951238	0.00859301
48	65	MAG52		MAG52_836_1	Tery_4099	K01624	FBA, fbaA; fructose-bisphosphate aldolase, class II [EC:4.1.2.13]	359	0.0015728	0.00184078	0.000881022	0.00199661
49	65	MAG52		MAG52_89_13		K02694	psaF; photosystem I subunit III	163	0.00348455	0.00331711	0.00249481	0.00464174
50	63	MAG52		MAG52_286_5	Tery_1873		PFAM SPFH domain Band 7 family	280	0.0019811	0.00193103	0.00145234	0.00255994
51	62	MAG52		MAG52_675_1	Tery_0450	K00615	E2.2.1.1, tktA, tktB; transketolase [EC:2.2.1.1]	672	0.000818117	0.000938695	0.000537903	0.000977754
52	62	MAG52		MAG52_86_4		K02109	ATPF0B, atpF; F-type H+-transporting ATPase subunit b	177	0.00325831	0.00322444	0.00306331	0.00348717
53	57	MAG52		MAG52_38_16		K00940	ndk, NME; nucleoside-diphosphate kinase [EC:2.7.4.6]	159	0.00297356	0.00434515	0.00056835	0.00400717
54	55	MAG11		MAG11_4_169		K01251	AHCY, ahcY; adenosylhomocysteinase [EC:3.13.2.1]	475	0.00128294	0.000632384	0.0023781	0.000838343
55	54	MAG33		MAG33_54_13				101	0.00481795	0.00832743	0.00178946	0.00433697
56	54	MAG52		MAG52_190_8	Tery_1998	K09969	aapJ, bztA; general L-amino acid transport system substrate-binding protein	355	0.00135626	0.00118461	0.00114551	0.00173868
57	54	MAG52		MAG52_23_2		K01083	E3.1.3.8; 3-phytase [EC:3.1.3.8]	2015	0.000231443	0.000327961	8.96949e-05	0.000276674
58	54	MAG52		MAG52_480_1			Haemolysin-type calcium-binding repeat (2 copies)	302	0.0016111	0.00179036	0.00119692	0.00184602
59	52	MAG52		MAG52_404_3				191	0.0023279	0.00267356	0.00118282	0.00312732
60	52	MAG52		MAG52_86_5		K02109	ATPF0B, atpF; F-type H+-transporting ATPase subunit b	161	0.00292904	0.00279859	0.0025258	0.00346272
61	51	MAG52		MAG52_277_5		K02719	psbU; photosystem II PsbU protein	143	0.00316901	0.00399109	0.00189582	0.00362012
62	49	MAG52		MAG52_436_4		K02935	RP-L7, MRPL12, rplL; large subunit ribosomal protein L7/L12	133	0.00306646	0.00271022	0.00169864	0.00479053
63	48	MAG52		MAG52_441_1			PFAM CP12 domain	75	0.0054398	0.00760969	0.00180735	0.00690235
64	48	MAG52		MAG52_8_13				106	0.00403942	0.00425069	0.00298384	0.00488374
65	47	MAG52		MAG52_353_2				164	0.0022312	0.00201476	0.000551022	0.00412781
66	47	MAG52		MAG52_584_1		K24158	prx; thioredoxin-dependent peroxiredoxin [EC:1.11.1.24]	212	0.0019567	0.00255042	0.00106566	0.00225403
67	47	MAG52		MAG52_7_9	Tery_1809		ATPase activity	296	0.00145824	0.00131925	0.00137383	0.00168164
68	46	MAG52		MAG52_212_4				59	0.007689	0.00712772	0.00918993	0.00674937
69	44	MAG52		MAG52_84_6	Tery_2177	K01465	URA4, pyrC; dihydroorotase [EC:3.5.2.3]	443	0.000864808	0.00115271	0.00040798	0.00103374
70	44	MAG52		MAG52_86_6		K02110	ATPF0C, atpE; F-type H+-transporting ATPase subunit c	81	0.00512474	0.00519179	0.00502042	0.00516202
71	42	MAG31		MAG31_102_1				270	0.00145109	0.00289257	0.000502042	0.00095866
72	42	MAG52		MAG52_239_6	Tery_3917	K02716	psbO; photosystem II oxygen-evolving enhancer protein 1	276	0.00136434	0.00152368	0.000982257	0.00158708
73	42	MAG52		MAG52_933_1			Phage Tail Collar Domain	151	0.00220373	0.00318286	0	0.00342832
74	42	MAG52		MAG52_992_1	Tery_4030	K00150	gap2; glyceraldehyde-3-phosphate dehydrogenase (NAD(P)) [EC:1.2.1.59]	339	0.00108585	0.000797475	0.000932999	0.00152707
75	40	MAG31		MAG31_218_1				565	0.000637005	0.000691145	0.000479828	0.000740041
76	40	MAG52		MAG52_13_9		K02952	RP-S13, rpsM; small subunit ribosomal protein S13	127	0.00274076	0.00165565	0.00249045	0.00407619
77	39	MAG52		MAG52_305_2	Tery_1831	K00627	DLAT, aceF, pdhC; pyruvate dehydrogenase E2 component (dihydrolipoamide acetyltransferase) [EC:2.3.1.12]	431	0.000796227	0.00104541	0.000419339	0.000923927
78	39	MAG52		MAG52_51_13		K02593	nifT; nitrogen fixation protein NifT	66	0.00499501	0.00500637	0.00273841	0.00724023
79	38	MAG52		MAG52_605_2				135	0.00256766	0.00289257	0.00200817	0.00280224
80	37	MAG52		MAG52_215_5	Tery_4024	K01810	GPI, pgi; glucose-6-phosphate isomerase [EC:5.3.1.9]	530	0.000647874	0.000793463	0.000511515	0.000638643
81	37	MAG52		MAG52_46_10		K02078	acpP; acyl carrier protein	129	0.00242675	0.00349282	0.000700524	0.00308692
82	36	MAG52		MAG52_120_11		K05795	terD; tellurium resistance protein TerD	189	0.00151407	0.00143039	0.000478136	0.00263368
83	36	MAG52		MAG52_6_15	Tery_3755	K03798	ftsH, hflB; cell division protease FtsH [EC:3.4.24.-]	613	0.000546546	0.000539022	0.000515965	0.000584652
84	36	MAG52		MAG52_87_2				131	0.00212011	0.0020637	0.000344915	0.00395173
85	34	MAG52		MAG52_100_5	Tery_4104	K05378	cpeC, mpeC; phycoerythrin-associated linker protein	289	0.00094424	0.000935447	0.000312691	0.00158458
86	34	MAG52		MAG52_177_7			Belongs to the phycobilisome linker protein family	264	0.00113572	0.000796468	0.00102691	0.0015838
87	34	MAG52		MAG52_27_11				455	0.000662713	0.000660181	0.000496526	0.000831433
88	34	MAG52		MAG52_562_2			Putative peptidoglycan binding domain	165	0.00215428	0.00200255	0.00301225	0.00144805
89	33	MAG52		MAG52_320_2	Tery_0684	K00036	G6PD, zwf; glucose-6-phosphate 1-dehydrogenase [EC:1.1.1.49 1.1.1.363]	509	0.000599264	0.000767185	0.000443849	0.000586757
90	33	MAG52		MAG52_56_9			PFAM FKBP-type peptidyl-prolyl cis-trans isomerase	185	0.0015393	0.00113658	0.00122118	0.00226013
91	33	MAG52		MAG52_67_11		K03768	PPIB, ppiB; peptidyl-prolyl cis-trans isomerase B (cyclophilin B) [EC:5.2.1.8]	139	0.00189117	0.00172882	0.000650127	0.00329457
92	32	MAG52		MAG52_22_3	Tery_3658	K02641	petH; ferredoxin--NADP+ reductase [EC:1.18.1.2]	397	0.000653934	0.000680967	0.000227626	0.00105321
93	32	MAG52		MAG52_258_3		K02639	petF; ferredoxin	98	0.00252869	0.0024521	0.000461059	0.0046729
94	32	MAG52		MAG52_4_26	Tery_0586	K03545	tig; trigger factor	486	0.000610463	0.000618071	0.000557825	0.000655494
95	32	MAG52		MAG52_65_2		K02290	cpcG; phycobilisome rod-core linker protein	252	0.00103021	0.00107279	0.000358602	0.00165922
96	31	MAG52		MAG52_100_6			Belongs to the phycobilisome linker protein family	253	0.00102659	0.00130601	0.000357184	0.00141657
97	31	MAG52		MAG52_13_29		K02892	RP-L23, MRPL23, rplW; large subunit ribosomal protein L23	101	0.00265496	0.00327149	0.00134209	0.0033513
98	31	MAG52		MAG52_177_6			Belongs to the phycobilisome linker protein family	264	0.00100927	0.000910249	0.000684603	0.00143296
99	31	MAG52		MAG52_21_4	Tery_3963		Aldose 1-epimerase	335	0.000734994	0.000627665	0.000269754	0.00130756
100	31	MAG52		MAG52_606_1			PFAM TPR repeat Tetratricopeptide TPR_2	202	0.00139418	0.00148704	0.00111841	0.00157708
101	30	MAG50		MAG50_23_1				657	0.000431372	0.000457203	0.000412638	0.000424275
102	30	MAG52		MAG52_44_7	Tery_3537	K02040	pstS; phosphate transport system substrate-binding protein	358	0.000721056	0.000839057	0.000378635	0.000945477
103	29	MAG52		MAG52_162_1	Tery_2793	K01689	ENO, eno; enolase [EC:4.2.1.11]	305	0.000863184	0.000590916	0.000888862	0.00110977
104	29	MAG52		MAG52_215_3		K09747	ebfC; nucleoid-associated protein EbfC	121	0.00202298	0.00322725	0.00037342	0.00246826
105	28	MAG05		MAG05_19_37		K00324	pntA; H+-translocating NAD(P) transhydrogenase subunit alpha [EC:1.6.1.2 7.1.1.1]	511	0.000558344	0.000705399	0.000618956	0.000350677
106	28	MAG52		MAG52_201_8		K01358	clpP, CLPP; ATP-dependent Clp protease, protease subunit [EC:3.4.21.92]	196	0.00126653	0.00168582	0.000691589	0.00142219
107	28	MAG52		MAG52_311_3		K03594	bfr; bacterioferritin [EC:1.16.3.1]	151	0.00155455	0.0013925	0.000897692	0.00237345
108	27	MAG52		MAG52_274_5	Tery_4653	K07277	SAM50, TOB55, bamA; outer membrane protein insertion porin family	686	0.000352192	0.000481663	0.000197597	0.000377315
109	27	MAG52		MAG52_442_1	Tery_4666	K02704	psbB; photosystem II CP47 chlorophyll apoprotein	508	0.000515349	0.000413913	0.000622612	0.000509524
110	27	MAG52		MAG52_486_4				236	0.00103792	0.000890964	0.000957284	0.00126551
111	27	MAG52		MAG52_527_4		K03969	pspA; phage shock protein A	254	0.000944489	0.000946086	0.000711556	0.00117582
112	27	MAG52		MAG52_85_11		K02357	tsf, TSFM; elongation factor Ts	219	0.00112626	0.00137161	0.000825275	0.00118191
113	26	MAG52		MAG52_143_5		K02720	psbV; photosystem II cytochrome c550	162	0.00136706	0.00129795	0.000836737	0.00196648
114	26	MAG52		MAG52_286_2	Tery_1312		PFAM Cyclophilin type peptidyl-prolyl cis-trans isomerase CLD	378	0.000581456	0.000715196	0.000239068	0.000790105
115	26	MAG52		MAG52_369_3	Tery_4395	K00975	glgC; glucose-1-phosphate adenylyltransferase [EC:2.7.7.27]	428	0.000525396	0.000912376	0.00010557	0.000558242
116	26	MAG52		MAG52_86_1	Tery_2198	K02115	ATPF1G, atpG; F-type H+-transporting ATPase subunit gamma	314	0.000678467	0.000669642	0.000287795	0.00107796
117	25	MAG52		MAG52_489_4		K02693	psaE; photosystem I subunit IV	67	0.00310604	0.00448332	0.000674385	0.00416043
118	25	MAG52		MAG52_86_3		K02113	ATPF1D, atpH; F-type H+-transporting ATPase subunit delta	183	0.0013303	0.00049243	0.00197525	0.00152322
119	24	MAG06		MAG06_7_5		K01647	CS, gltA; citrate synthase [EC:2.3.3.1]	431	0.000592624	0.00111511	0.000524174	0.000138589
120	24	MAG50		MAG50_31_1				502	0.000431562	0.000718045	0.000180015	0.000396626
121	24	MAG52		MAG52_122_5		K02097	apcF; phycobilisome core component	169	0.00135156	0.00142193	0.0013368	0.00129596
122	24	MAG52		MAG52_141_10		K02703	psbA; photosystem II P680 reaction center D1 protein [EC:1.10.3.9]	38	0.00561152	0.00474288	0.00475619	0.0073355
123	24	MAG52		MAG52_194_7		K09117	K09117; uncharacterized protein	151	0.00118901	0.00119357	0	0.00237345
124	24	MAG52		MAG52_32_11	Tery_0513	K02705	psbC; photosystem II CP43 chlorophyll apoprotein	459	0.000446217	0.000392657	0.000295319	0.000650674
125	24	MAG52		MAG52_583_1	Tery_1179	K06972	PITRM1, PreP, CYM1; presequence protease [EC:3.4.24.-]	987	0.000197281	0.000243471	4.57789e-05	0.000302593
126	23	MAG01		MAG01_3_36		K02112	ATPF1B, atpD; F-type H+/Na+-transporting ATPase subunit beta [EC:7.1.2.2 7.2.2.1]	474	0.000531918	0.000760462	0.000667272	0.000168022
127	23	MAG52		MAG52_117_5	Tery_0721		Belongs to the transketolase family	636	0.000306338	0.000472299	7.10437e-05	0.000375672
128	23	MAG52		MAG52_320_4	Tery_0682	K03841	FBP, fbp; fructose-1,6-bisphosphatase I [EC:3.1.3.11]	354	0.000545559	0.000593976	0.000255276	0.000787426
129	23	MAG52		MAG52_340_4			Belongs to the BolA IbaG family	85	0.00241092	0.00282713	0.00159472	0.00281091
130	23	MAG52		MAG52_356_1			Endonuclease that specifically degrades the RNA of RNA- DNA hybrids	86	0.00238289	0.00279425	0.00157618	0.00277823
131	23	MAG52		MAG52_838_1	Tery_1834	K00033	PGD, gnd, gntZ; 6-phosphogluconate dehydrogenase [EC:1.1.1.44 1.1.1.343]	473	0.000411841	0.000317529	0.000286578	0.000631415
132	23	MAG52		MAG52_88_3		K02990	RP-S6, MRPS6, rpsF; small subunit ribosomal protein S6	117	0.00170837	0.00231063	0.000772373	0.00204212
133	23	MAG52		MAG52_909_1	Tery_0392	K01061	E3.1.1.45; carboxymethylenebutenolidase [EC:3.1.1.45]	250	0.000839907	0.00084107	0.000722941	0.00095571
134	22	MAG52		MAG52_13_31		K02906	RP-L3, MRPL3, rplC; large subunit ribosomal protein L3	227	0.000784435	0.000926289	0.000199048	0.00122797
135	22	MAG52		MAG52_32_13		K03768	PPIB, ppiB; peptidyl-prolyl cis-trans isomerase B (cyclophilin B) [EC:5.2.1.8]	253	0.000710553	0.00118728	0	0.000944378
136	22	MAG52		MAG52_34_16				148	0.00126008	0.00142073	0.000610592	0.00174891
137	22	MAG52		MAG52_61_4			Secreted and surface protein containing fasciclin-like repeats	132	0.00141281	0.00159294	0.000684603	0.0019609
138	22	MAG52		MAG52_616_1	Tery_4747	K00383	GSR, gor; glutathione reductase (NADPH) [EC:1.8.1.7]	447	0.000417206	0.000470397	0.000202165	0.000579057
139	21	MAG52		MAG52_105_8		K08696	ccmK; carbon dioxide concentrating mechanism protein CcmK	113	0.00150201	0.0010633	0.000799714	0.002643
140	21	MAG52		MAG52_107_4	Tery_0483	K08300	rne; ribonuclease E [EC:3.1.26.12]	683	0.000305276	0.000351839	0.000330775	0.000233214
141	21	MAG52		MAG52_19_6		K02707	psbE; photosystem II cytochrome b559 subunit alpha	82	0.00258389	0.00329688	0.00275511	0.00169969
142	21	MAG52		MAG52_202_4	Tery_4669	K02689	psaA; photosystem I P700 chlorophyll a apoprotein A1	753	0.000243334	0.000319131	0.00012001	0.000290859
143	20	MAG52		MAG52_136_6		K02884	RP-L19, MRPL19, rplS; large subunit ribosomal protein L19	127	0.00145683	0.00189217	0.00106733	0.00141099
144	20	MAG52		MAG52_161_5			PFAM Tellurite resistance protein TerB	162	0.0010484	0.00111253	0.000557825	0.00147486
145	20	MAG52		MAG52_255_6		K03687	GRPE; molecular chaperone GrpE	230	0.000745847	0.00117541	0.000196451	0.00086568
146	20	MAG52		MAG52_4_17		K00518	sodN; nickel superoxide dismutase [EC:1.15.1.1]	152	0.00106195	0.00118572	0.000297262	0.00170288
147	20	MAG52		MAG52_498_4	Tery_1235	K01738	cysK; cysteine synthase [EC:2.5.1.47]	315	0.000485691	0.000572157	0	0.000884917
148	20	MAG52		MAG52_85_5		K00345	ndhS; NAD(P)H-quinone oxidoreductase subunit S, chloroplastic [EC:7.1.1.-]	69	0.0029256	0.00348269	0.00327419	0.00201992
149	20	MAG52		MAG52_925_1	Tery_2705	K03768	PPIB, ppiB; peptidyl-prolyl cis-trans isomerase B (cyclophilin B) [EC:5.2.1.8]	419	0.000385244	0.000430142	0.000107837	0.000617752
150	19	MAG10		MAG10_539_1		K00962	pnp, PNPT1; polyribonucleotide nucleotidyltransferase [EC:2.7.7.8]	215	0.000994191	0.000838276	0.00168126	0.000463038
151	19	MAG52		MAG52_136_3		K02867	RP-L11, MRPL11, rplK; large subunit ribosomal protein L11	141	0.00126511	0.0017043	0.000961358	0.00112968
152	19	MAG52		MAG52_22_4				174	0.000899155	0.000690534	0.000519354	0.00148758
153	19	MAG52		MAG52_45_14	Tery_1837	K00700	GBE1, glgB; 1,4-alpha-glucan branching enzyme [EC:2.4.1.18]	772	0.000235436	0.000350187	0.000175585	0.000180537
154	19	MAG52		MAG52_57_9		K02372	fabZ; 3-hydroxyacyl-[acyl-carrier-protein] dehydratase [EC:4.2.1.59]	174	0.00089933	0.0015537	0	0.00114429
155	19	MAG52		MAG52_701_1	Tery_4509	K02355	fusA, GFM, EFG; elongation factor G	697	0.00022931	0.000215482	0.000129652	0.000342794
156	18	MAG52		MAG52_103_3				162	0.00103931	0.00129795	0.000836737	0.000983241
157	18	MAG52		MAG52_13_21		K02874	RP-L14, MRPL14, rplN; large subunit ribosomal protein L14	122	0.00136636	0.00221594	0.000740718	0.00114241
158	18	MAG52		MAG52_405_6		K02838	frr, MRRF, RRF; ribosome recycling factor	182	0.000767687	0.000990271	0	0.00131279
159	18	MAG52		MAG52_412_2		K02095	apcD; allophycocyanin-B	161	0.000941113	0.00130601	0.000280645	0.00123669
160	18	MAG52		MAG52_416_4	Tery_4335	K00053	ilvC; ketol-acid reductoisomerase [EC:1.1.1.86]	331	0.000513718	0.00045375	0.000546028	0.000541377
161	18	MAG52		MAG52_449_1				147	0.00127136	0.00102171	0.00184424	0.000948125
162	18	MAG52		MAG52_89_7			PFAM Tic22-like family	254	0.000603118	0.000591304	0.000355778	0.000862272
163	17	MAG52		MAG52_1_13	Tery_4196	K00058	serA, PHGDH; D-3-phosphoglycerate dehydrogenase / 2-oxoglutarate reductase [EC:1.1.1.95 1.1.1.399]	527	0.000271687	0.000227994	0.000171476	0.000415592
164	17	MAG52		MAG52_13_22		K02961	RP-S17, MRPS17, rpsQ; small subunit ribosomal protein S17	82	0.00178726	0.0018316	0.00110204	0.00242813
165	17	MAG52		MAG52_178_3			CAAD domains of cyanobacterial aminoacyl-tRNA synthetase	140	0.00125146	0.00128735	0.00161371	0.000853313
166	17	MAG52		MAG52_249_3	Tery_4661	K00789	metK, MAT; S-adenosylmethionine synthetase [EC:2.5.1.6]	419	0.00035783	0.000430142	0.000215675	0.000427675
167	17	MAG52		MAG52_26_9		K04751	glnB; nitrogen regulatory protein P-II 1	112	0.00130853	0.00134099	0.000806854	0.00177774
168	17	MAG52		MAG52_278_2		K02939	RP-L9, MRPL9, rplI; large subunit ribosomal protein L9	164	0.000934797	0.00128212	0.000551022	0.00097125
169	17	MAG52		MAG52_389_2	Tery_4593	K18640	parM, stbA; plasmid segregation protein ParM	364	0.000374801	0.000165045	0.000248263	0.000711094
170	17	MAG52		MAG52_51_4	Tery_4137	K02586	nifD; nitrogenase molybdenum-iron protein alpha chain [EC:1.18.6.1]	485	0.000274396	0.000371607	0	0.000451581
171	17	MAG52		MAG52_53_7		K02992	RP-S7, MRPS7, rpsG; small subunit ribosomal protein S7	177	0.000827995	0.000848538	0.000510552	0.00112489
172	17	MAG52		MAG52_7_18	Tery_1798	K02634	petA; apocytochrome f	325	0.00047686	0.000462127	0.000417081	0.000551371
173	17	MAG52		MAG52_802_1				137	0.000971402	0.00131554	0	0.00159866
174	17	MAG52		MAG52_946_4		K00962	pnp, PNPT1; polyribonucleotide nucleotidyltransferase [EC:2.7.7.8]	64	0.00221104	0.00281608	0.000705997	0.00311104
175	16	MAG01		MAG01_3_34		K02111	ATPF1A, atpA; F-type H+/Na+-transporting ATPase subunit alpha [EC:7.1.2.2 7.2.2.1]	512	0.000322639	0.000293342	0.000441248	0.000233328
176	16	MAG08		MAG08_76_14		K04078	groES, HSPE1; chaperonin GroES	95	0.00161464	0.00126477	0.00190248	0.00167669
177	16	MAG10		MAG10_270_5		K04043	dnaK, HSPA9; molecular chaperone DnaK	642	0.000291463	0.000421097	0.000422279	3.10135e-05
178	16	MAG52		MAG52_13_15		K02988	RP-S5, MRPS5, rpsE; small subunit ribosomal protein S5	180	0.000796078	0.00100127	0.000502042	0.000884917
179	16	MAG52		MAG52_13_8		K02948	RP-S11, MRPS11, rpsK; small subunit ribosomal protein S11	131	0.00104231	0.000917198	0.000689829	0.0015199
180	16	MAG52		MAG52_145_9	Tery_3976	K02519	infB, MTIF2; translation initiation factor IF-2	1063	0.000114173	5.6516e-05	4.25059e-05	0.000243498
181	16	MAG52		MAG52_22_1	Tery_3654	K00855	PRK, prkB; phosphoribulokinase [EC:2.7.1.19]	336	0.000436518	0.000625796	0.000268951	0.000414805
182	16	MAG52		MAG52_234_1		K02717	psbP; photosystem II oxygen-evolving enhancer protein 2	182	0.000676205	0.000825226	0	0.00120339
183	16	MAG52		MAG52_290_7		K09767	yajQ; cyclic-di-GMP-binding protein	163	0.000858394	0.000921418	0.000554403	0.00109936
184	16	MAG52		MAG52_293_4			Gas vesicles are small, hollow, gas filled protein structures that are found in several microbial planktonic microorganisms. They allow the positioning of the organism at the favorable depth for growth	103	0.00140744	0.00116653	0.00131603	0.00173976
185	16	MAG52		MAG52_305_3			YlqD protein	149	0.000984362	0.00141119	0.000606494	0.000935399
186	16	MAG52		MAG52_442_4	Tery_4663	K02945	RP-S1, rpsA; small subunit ribosomal protein S1	348	0.000397257	0.000604217	0.000129839	0.000457716
187	16	MAG52		MAG52_49_5		K02520	infC, MTIF3; translation initiation factor IF-3	176	0.000775809	0.000682687	0.000513453	0.00113129
188	16	MAG52		MAG52_70_5		K01185	E3.2.1.17; lysozyme [EC:3.2.1.17]	243	0.000520351	0.000741685	0	0.000819368
189	15	MAG52		MAG52_102_5	Tery_1550		PRC-barrel domain	383	0.000374356	0.000235286	0.000471894	0.000415888
190	15	MAG52		MAG52_13_28	Tery_3009	K02886	RP-L2, MRPL2, rplB; large subunit ribosomal protein L2	287	0.000476157	0.000627977	0.00031487	0.000485625
191	15	MAG52		MAG52_142_7	Tery_0837		Peptidoglycan-binding domain 1 protein	403	0.000351627	0.000372683	0.000336356	0.000345842
192	15	MAG52		MAG52_18_12		K01633	folB; 7,8-dihydroneopterin aldolase/epimerase/oxygenase [EC:4.1.2.25 5.1.99.8 1.13.11.81]	120	0.00106861	0.00150191	0.000376532	0.00132738
193	15	MAG52		MAG52_201_9		K01358	clpP, CLPP; ATP-dependent Clp protease, protease subunit [EC:3.4.21.92]	229	0.000559968	0.000787028	0.000197309	0.000695568
194	15	MAG52		MAG52_703_1			AbrB-like transcriptional regulator	142	0.000986148	0.00148076	0.000636392	0.000841294
195	15	MAG52		MAG52_85_10	Tery_1161	K02967	RP-S2, MRPS2, rpsB; small subunit ribosomal protein S2	272	0.000520977	0.000552173	0.000498351	0.000512406
196	14	MAG50		MAG50_4_250		K04077	groEL, HSPD1; chaperonin GroEL	547	0.000277785	0.000549145	0.000247809	3.63997e-05
197	14	MAG52		MAG52_109_6			Belongs to the UPF0367 family	88	0.00142013	0.0023894	0.000513453	0.00135754
198	14	MAG52		MAG52_119_5		K00088	IMPDH, guaB; IMP dehydrogenase [EC:1.1.1.205]	387	0.000305478	0.000388091	0.000116754	0.000411589
199	14	MAG52		MAG52_119_7		K03671	trxA; thioredoxin 1	166	0.000712169	0.000904766	0.000272192	0.000959549
200	14	MAG52		MAG52_120_9			Stress protein	200	0.000607979	0.000901147	0.000225919	0.000696872
201	14	MAG52		MAG52_13_23		K02904	RP-L29, rpmC; large subunit ribosomal protein L29	82	0.00148288	0.00219792	0.000551022	0.00169969
202	14	MAG52		MAG52_207_5	Tery_3517		PDZ domain (Also known as DHR or GLGF)	403	0.000347686	0.000298146	0.000448475	0.000296436
203	14	MAG52		MAG52_215_11			Protein of unknown function (DUF4090)	103	0.0010332	0.00116653	0	0.00193307
204	14	MAG52		MAG52_237_2	Tery_2459		Clostridial hydrophobic W	450	0.000262711	0.000333758	0.000100408	0.000353967
205	14	MAG52		MAG52_4_24	Tery_0588	K01714	dapA; 4-hydroxy-tetrahydrodipicolinate synthase [EC:4.3.3.7]	294	0.000413591	0.000613025	0.000153686	0.000474063
206	14	MAG52		MAG52_414_3	Tery_3377	K02012	afuA, fbpA; iron(III) transport system substrate-binding protein	349	0.000333947	0.000602486	0	0.000399354
207	14	MAG52		MAG52_670_4			PFAM Ycf66 protein N-terminus	344	0.000333849	0.000349282	0.000131348	0.000520918
208	14	MAG52		MAG52_86_14	Tery_2209	K02096	apcE; phycobilisome core-membrane linker protein	389	0.000308207	0.000231657	0.000232308	0.000460657
209	14	MAG52		MAG52_943_1	Tery_2210	K02096	apcE; phycobilisome core-membrane linker protein	564	0.000254421	0.000266296	0.000320453	0.000176513
210	13	MAG24		MAG24_2_86		K02111	ATPF1A, atpA; F-type H+/Na+-transporting ATPase subunit alpha [EC:7.1.2.2 7.2.2.1]	530	0.000197795	0.000170028	8.52525e-05	0.000338105
211	13	MAG52		MAG52_13_25		K02982	RP-S3, rpsC; small subunit ribosomal protein S3	242	0.000488861	0.00024825	0.00056013	0.000658203
212	13	MAG52		MAG52_148_2		K02959	RP-S16, MRPS16, rpsP; small subunit ribosomal protein S16	141	0.000731622	0.00106519	0	0.00112968
213	13	MAG52		MAG52_20_2			PFAM Pentapeptide repeats (8 copies)	165	0.000635342	0.00054615	0.000273841	0.00108603
214	13	MAG52		MAG52_285_2		K02094	apcC; phycobilisome core linker protein	67	0.00184154	0.00268999	0.00134877	0.00148587
215	13	MAG52		MAG52_739_1		K06872	K06872; uncharacterized protein	121	0.000908099	0.0004965	0.00074684	0.00148096
216	12	MAG52		MAG52_13_30		K02926	RP-L4, MRPL4, rplD; large subunit ribosomal protein L4	212	0.00049503	0.000708449	0.000213131	0.000563509
217	12	MAG52		MAG52_173_6		K02595	nifW; nitrogenase-stabilizing/protective protein	103	0.000969881	0.0017498	0	0.00115984
218	12	MAG52		MAG52_326_3	Tery_0314	K07192	FLOT; flotillin	461	0.000275149	0.000260635	0.000392051	0.00017276
219	12	MAG52		MAG52_38_6		K03111	ssb; single-strand DNA-binding protein	119	0.000754371	0.000757266	0	0.00150585
220	12	MAG52		MAG52_455_1		K01602	rbcS, cbbS; ribulose-bisphosphate carboxylase small chain [EC:4.1.1.39]	111	0.00109725	0.00135307	0.00122118	0.0007175
221	12	MAG52		MAG52_455_3	Tery_4410	K01601	rbcL, cbbL; ribulose-bisphosphate carboxylase large chain [EC:4.1.1.39]	476	0.000206291	0.000189317	9.4924e-05	0.000334633
222	12	MAG52		MAG52_492_2			PFAM RNA recognition motif. (a.k.a. RRM, RBD, or RNP domain)	89	0.00110331	0.00101252	0.000507683	0.00178972
223	12	MAG52		MAG52_56_8			COGs COG3937 conserved	108	0.00101847	0.00111253	0.000836737	0.00110615
224	12	MAG52		MAG52_668_1	Tery_2976	K00588	E2.1.1.104; caffeoyl-CoA O-methyltransferase [EC:2.1.1.104]	276	0.000429055	0.000435337	0.000491128	0.0003607
225	12	MAG52		MAG52_7_10				169	0.000581033	0.000533223	0.00026736	0.000942515
226	12	MAG52		MAG52_7_23			TIGRFAM photosystem II	147	0.000805573	0.000817367	0.000922119	0.000677232
227	12	MAG52		MAG52_737_3		K01057	PGLS, pgl, devB; 6-phosphogluconolactonase [EC:3.1.1.31]	240	0.000416241	0.000750956	0	0.000497766
228	11	MAG52		MAG52_109_7	Tery_1230	K02706	psbD; photosystem II P680 reaction center D2 protein [EC:1.10.3.9]	352	0.000317563	0.000341344	0.000385089	0.000226257
229	11	MAG52		MAG52_140_2	Tery_4993	K02044	phnD; phosphonate transport system substrate-binding protein	333	0.000259787	0.00036082	0	0.000418542
230	11	MAG52		MAG52_19_2			von Willebrand factor type A domain	230	0.000390804	0.000653005	0	0.000519408
231	11	MAG52		MAG52_253_5	Tery_2502	K02945	RP-S1, rpsA; small subunit ribosomal protein S1	304	0.000323386	0.00049405	0.000148631	0.000327478
232	11	MAG52		MAG52_273_4	Tery_3293	K10206	E2.6.1.83; LL-diaminopimelate aminotransferase [EC:2.6.1.83]	411	0.000259693	0.000365429	0.000219873	0.000193777
233	11	MAG52		MAG52_320_1	Tery_0685		PFAM Glucose-6-phosphate dehydrogenase subunit	440	0.000215758	0.000273075	0.000102691	0.000271509
234	11	MAG52		MAG52_34_8			PFAM DSBA-like thioredoxin domain	249	0.000360984	0.000603177	0	0.000479774
235	11	MAG52		MAG52_340_3				233	0.000479752	0.000515678	0.000581766	0.000341813
236	11	MAG52		MAG52_36_9			SERine Proteinase INhibitors	374	0.000249361	0.000481897	0	0.000266185
237	11	MAG52		MAG52_403_5			Enoyl-(Acyl carrier protein) reductase	102	0.000963817	0.00147246	0.000442979	0.000976012
238	11	MAG52		MAG52_441_4		K02114	ATPF1E, atpC; F-type H+-transporting ATPase subunit epsilon	137	0.000631453	0.000877029	0	0.00101733
239	11	MAG52		MAG52_477_2			PFAM Chlorophyll A-B binding protein	47	0.00248576	0.00191733	0.00384543	0.00169452
240	11	MAG52		MAG52_553_1	Tery_4127	K04079	HSP90A, htpG; molecular chaperone HtpG	620	0.000147674	0.000145346	7.28771e-05	0.000224797
241	11	MAG52		MAG52_60_14	Tery_0366	K02044	phnD; phosphonate transport system substrate-binding protein	296	0.000309316	0.000304442	0.000152648	0.00047086
242	11	MAG52		MAG52_632_1	Tery_3171	K00382	DLD, lpd, pdhD; dihydrolipoamide dehydrogenase [EC:1.8.1.4]	476	0.00019944	0.000252422	9.4924e-05	0.000250974
243	11	MAG52		MAG52_66_13	Tery_1609	K02666	pilQ; type IV pilus assembly protein PilQ	798	0.000140078	0.000150568	0.000169864	9.98027e-05
244	11	MAG52		MAG52_674_1	Tery_2437	K03696	clpC; ATP-dependent Clp protease ATP-binding subunit ClpC	825	0.000110979	0.00010923	5.47683e-05	0.000168939
245	11	MAG52		MAG52_853_1		K05795	terD; tellurium resistance protein TerD	190	0.000517418	0.00079048	0.00023781	0.000523964
246	11	MAG52		MAG52_989_2				135	0.000753224	0.00133503	0.000334695	0.000589945
247	10	MAG05		MAG05_3_81		K01937	pyrG, CTPS; CTP synthase [EC:6.3.4.2]	544	0.000205693	0.000331304	0.000249175	3.66004e-05
248	10	MAG29		MAG29_12_61		K09969	aapJ, bztA; general L-amino acid transport system substrate-binding protein	340	0.000234918	0.000353391	0	0.000351364
249	10	MAG44		MAG44_3_445				333	0.000265155	0.00036082	0.000135687	0.000298958
250	10	MAG48		MAG48_36_144		K04079	HSP90A, htpG; molecular chaperone HtpG	642	0.000195281	0.000233943	0.000351899	0
251	10	MAG52		MAG52_132_2			PFAM Chlorophyll A-B binding protein	56	0.00172716	0.00214559	0.00161371	0.00142219
252	10	MAG52		MAG52_137_5	Tery_4356	K09013	sufC; Fe-S cluster assembly ATP-binding protein	271	0.000344447	0.000332527	0.00033346	0.000367355
253	10	MAG52		MAG52_138_8		K03636	moaD, cysO; sulfur-carrier protein	91	0.000803522	0.000660181	0	0.00175039
254	10	MAG52		MAG52_231_2	Tery_3694	K00688	PYG, glgP; glycogen phosphorylase [EC:2.4.1.1]	848	0.000104123	0.00014169	5.32828e-05	0.000117398
255	10	MAG52		MAG52_286_1		K02356	efp; elongation factor P	185	0.000431742	0.000649475	0	0.00064575
256	10	MAG52		MAG52_338_2		K01358	clpP, CLPP; ATP-dependent Clp protease, protease subunit [EC:3.4.21.92]	229	0.000370833	0.000393514	0.000197309	0.000521676
257	10	MAG52		MAG52_385_6			PFAM Gas vesicle synthesis protein GvpL GvpF	253	0.000368953	0.000356185	0.000357184	0.000393491
258	10	MAG52		MAG52_395_1	Tery_0882	K01940	argG, ASS1; argininosuccinate synthase [EC:6.3.4.5]	394	0.000236917	0.000228717	0.00022936	0.000252673
259	10	MAG52		MAG52_43_2		K01515	nudF; ADP-ribose pyrophosphatase [EC:3.6.1.13 3.6.1.-]	183	0.00043646	0.000656573	0	0.000652808
260	10	MAG52		MAG52_561_3	Tery_2147	K00703	glgA; starch synthase [EC:2.4.1.21]	472	0.000197765	0.000190921	0.000191457	0.000210918
261	10	MAG52		MAG52_74_4			DUF218 domain	328	0.000258905	0.00027474	0.000137756	0.000364219
262	9	MAG49		MAG49_196_33		K09969	aapJ, bztA; general L-amino acid transport system substrate-binding protein	347	0.000220782	0.000432828	0	0.000229517
263	9	MAG52		MAG52_117_8	Tery_4403	K00052	leuB, IMDH; 3-isopropylmalate dehydrogenase [EC:1.1.1.85]	360	0.000194054	0.000250319	0	0.000331844
264	9	MAG52		MAG52_120_10		K05795	terD; tellurium resistance protein TerD	190	0.000412021	0.000474288	0.00023781	0.000523964
265	9	MAG52		MAG52_135_7	Tery_1108	K21147	moeZR, moeBR; sulfur-carrier protein adenylyltransferase/sulfurtransferase [EC:2.7.7.80 2.7.7.- 2.8.1.11 2.8.1.-]	390	0.000170471	0.000154042	0	0.00035737
266	9	MAG52		MAG52_149_8	Tery_2435	K01586	lysA; diaminopimelate decarboxylase [EC:4.1.1.20]	475	0.000189651	0.000252954	0.000190248	0.000125751
267	9	MAG52		MAG52_15_13			Protein of unknown function (DUF3747)	191	0.000445213	0.000786341	0.000236565	0.000312732
268	9	MAG52		MAG52_173_7			Protein of unknown function, DUF269	157	0.000498624	0.000573979	0.000287795	0.000634097
269	9	MAG52		MAG52_19_9	Tery_3503		The ortholog in A.thaliana is involved in photosystem II (PSII) assembly, but knockout of the corresponding gene in Synechoccus PCC 7002 has no effect on PSII activity	337	0.000207298	0.000267403	0	0.000354492
270	9	MAG52		MAG52_242_4	Tery_0500		Conserved TM helix	549	0.000164088	0.000218858	0.000164604	0.000108801
271	9	MAG52		MAG52_28_12			PFAM RNA recognition motif. (a.k.a. RRM, RBD, or RNP domain)	159	0.000492352	0.000566759	0.000284175	0.000626121
272	9	MAG52		MAG52_306_6			Protein of unknown function (DUF3386)	215	0.000348409	0.000279425	0.000210157	0.000555646
273	9	MAG52		MAG52_39_7			Protein of unknown function (DUF4231)	285	0.00025099	0.000105397	0.00015854	0.000489033
274	9	MAG52		MAG52_407_1			COGs COG4446 conserved	175	0.000447337	0.000514941	0.000258193	0.000568875
275	9	MAG52		MAG52_41_9	Tery_1952		SPFH domain Band 7 family	321	0.000243875	0.000280731	0.00014076	0.000310135
276	9	MAG52		MAG52_42_10			PFAM Uncharacterised protein family UPF0473	201	0.000431385	0.000448332	0.00044959	0.000396232
277	9	MAG52		MAG52_43_11		K02637	petD; cytochrome b6-f complex subunit 4	160	0.000394424	0.000187739	0	0.000995532
278	9	MAG52		MAG52_531_3		K08902	psb27; photosystem II Psb27 protein	131	0.000507509	0.000458599	0	0.00106393
279	9	MAG52		MAG52_568_2			PFAM AhpC TSA family	193	0.000405616	0.000466916	0.000234113	0.00051582
280	9	MAG52		MAG52_60_8		K09772	sepF; cell division inhibitor SepF	212	0.000400967	0	0.000639394	0.000563509
281	9	MAG52		MAG52_61_7	Tery_3370		of the beta-lactamase fold	261	0.000280595	0.000460356	0	0.00038143
282	9	MAG52		MAG52_851_1	Tery_0019	K01687	ilvD; dihydroxy-acid dehydratase [EC:4.2.1.9]	570	0.000128483	0.000210795	0	0.000174655
283	8	MAG04		MAG04_13_11		K00053	ilvC; ketol-acid reductoisomerase [EC:1.1.1.86]	500	0.00019384	0.000180229	0.000361471	3.98213e-05
284	8	MAG05		MAG05_47_6		K01903	sucC; succinyl-CoA synthetase beta subunit [EC:6.2.1.5]	388	0.000232472	0.000464509	0.000232906	0
285	8	MAG20		MAG20_36_14		K09969	aapJ, bztA; general L-amino acid transport system substrate-binding protein	337	0.000177587	0.000178268	0	0.000354492
286	8	MAG24		MAG24_6_124		K02358	tuf, TUFM; elongation factor Tu	396	0.000197977	0.000379271	0.000114101	0.000100559
287	8	MAG52		MAG52_105_7		K08697	ccmL; carbon dioxide concentrating mechanism protein CcmL	100	0.000682712	0.000600765	0.000451838	0.000995532
288	8	MAG52		MAG52_119_8		K03671	trxA; thioredoxin 1	151	0.000418693	0.000596786	0	0.000659293
289	8	MAG52		MAG52_13_18		K02994	RP-S8, rpsH; small subunit ribosomal protein S8	133	0.000564082	0.000903405	0.000339728	0.000449112
290	8	MAG52		MAG52_15_6	Tery_2939	K03043	rpoB; DNA-directed RNA polymerase subunit beta [EC:2.7.7.6]	1102	5.73708e-05	8.17738e-05	0	9.03386e-05
291	8	MAG52		MAG52_184_4	Tery_3380	K03696	clpC; ATP-dependent Clp protease ATP-binding subunit ClpC	825	8.68449e-05	0.00010923	5.47683e-05	9.65364e-05
292	8	MAG52		MAG52_193_7			Carbon dioxide concentrating mechanism carboxysome shell protein	117	0.000540364	0.000770211	0	0.000850882
293	8	MAG52		MAG52_30_7	Tery_5031	K00281	GLDC, gcvP; glycine dehydrogenase [EC:1.4.4.2]	976	6.13184e-05	6.15538e-05	0	0.000122401
294	8	MAG52		MAG52_305_4	Tery_1829	K01897	ACSL, fadD; long-chain acyl-CoA synthetase [EC:6.2.1.3]	657	0.000103913	9.14406e-05	6.87729e-05	0.000151527
295	8	MAG52		MAG52_385_4				97	0.00065178	0.000929017	0	0.00102632
296	8	MAG52		MAG52_44_13			Protein of unknown function (DUF2854)	186	0.000403349	0.000645983	0.000242924	0.000321139
297	8	MAG52		MAG52_49_8		K00799	GST, gst; glutathione S-transferase [EC:2.5.1.18]	197	0.000380827	0.000609913	0.00022936	0.000303208
298	8	MAG52		MAG52_578_2				78	0.000723986	0.000385106	0	0.00178685
299	8	MAG52		MAG52_70_14	Tery_3663		alpha beta hydrolase superfamily	305	0.00022384	0.000196972	0.000148144	0.000326404
300	8	MAG52		MAG52_70_2				61	0.00117454	0.00147729	0.000740718	0.00130562
301	8	MAG52		MAG52_746_2			PFAM Aldo keto reductase family	410	0.000145968	0.000146528	0	0.000291375
302	8	MAG52		MAG52_834_1		K11329	rpaB; two-component system, OmpR family, response regulator RpaB	243	0.000260175	0.000370842	0	0.000409684
303	8	MAG52		MAG52_84_3	Tery_4160	K01990	ABC-2.A; ABC-2 type transport system ATP-binding protein	339	0.00020139	0.000177217	0.000133286	0.000293667
304	8	MAG52		MAG52_954_2			granule-associated protein	108	0.000663398	0.000834395	0.000418369	0.000737431
305	7	MAG05		MAG05_5_74		K02358	tuf, TUFM; elongation factor Tu	394	0.000186382	0.000228717	0.00022936	0.000101069
306	7	MAG31		MAG31_225_1		K00947	mosAB; molybdenum storage protein	266	0.000238111	0.000564628	0	0.000149704
307	7	MAG33		MAG33_8_28		K04564	SOD2; superoxide dismutase, Fe-Mn family [EC:1.15.1.1]	202	0.000355257	0.000743521	0.000223682	9.85675e-05
308	7	MAG48		MAG48_37_78		K01689	ENO, eno; enolase [EC:4.2.1.11]	427	0.000160155	0.000281389	0.000105817	9.32582e-05
309	7	MAG50		MAG50_39_1				490	0.000122371	0.00024521	0	0.000121902
310	7	MAG52		MAG52_1025_1	Tery_0398	K06118	SQD1, sqdB; UDP-sulfoquinovose synthase [EC:3.13.1.1]	424	0.000153326	0.000212535	0.000106566	0.000140877
311	7	MAG52		MAG52_118_8	Tery_2660	K00600	glyA, SHMT; glycine hydroxymethyltransferase [EC:2.1.2.1]	425	0.000117257	7.06782e-05	0	0.000281091
312	7	MAG52		MAG52_12_5		K02916	RP-L35, MRPL35, rpmI; large subunit ribosomal protein L35	65	0.000896283	0.000462127	0.000695136	0.00153159
313	7	MAG52		MAG52_13_32		K05585	ndhN; NAD(P)H-quinone oxidoreductase subunit N [EC:7.1.1.2]	158	0.000358138	0.000570346	0	0.000504067
314	7	MAG52		MAG52_15_4	Tery_2937	K03046	rpoC; DNA-directed RNA polymerase subunit beta' [EC:2.7.7.6]	1424	3.97372e-05	6.32828e-05	0	5.59288e-05
315	7	MAG52		MAG52_19_4		K02713	psbL; photosystem II PsbL protein	41	0.00138014	0.00219792	0	0.0019425
316	7	MAG52		MAG52_2_7		K15337	acpK; polyketide biosynthesis acyl carrier protein	83	0.00060041	0.000361906	0	0.00143932
317	7	MAG52		MAG52_202_5	Tery_4668	K02690	psaB; photosystem I P700 chlorophyll a apoprotein A2	738	8.80896e-05	0.000122107	6.12247e-05	8.09375e-05
318	7	MAG52		MAG52_278_3	Tery_1458	K02002	proX; glycine betaine/proline transport system substrate-binding protein	338	0.000172362	8.88705e-05	0.00013368	0.000294536
319	7	MAG52		MAG52_283_6			granule-associated protein	126	0.000462368	0.000238399	0.000358602	0.000790105
320	7	MAG52		MAG52_289_5	Tery_4710	K03217	yidC, spoIIIJ, OXA1, ccfA; YidC/Oxa1 family membrane protein insertase	382	0.000170184	0.000235902	0.000118282	0.000156366
321	7	MAG52		MAG52_311_4			photosystem II stabilization	122	0.000615633	0.000246215	0.00111108	0.000489606
322	7	MAG52		MAG52_350_2	Tery_2704	K03768	PPIB, ppiB; peptidyl-prolyl cis-trans isomerase B (cyclophilin B) [EC:5.2.1.8]	453	0.00014351	0.000198929	9.97435e-05	0.000131859
323	7	MAG52		MAG52_368_4		K02435	gatC, GATC; aspartyl-tRNA(Asn)/glutamyl-tRNA(Gln) amidotransferase subunit C [EC:6.3.5.6 6.3.5.7]	97	0.000670208	0.000929017	0.000465813	0.000615793
324	7	MAG52		MAG52_401_5			transcriptional regulator	147	0.000499555	0.000613025	0.000614746	0.000270893
325	7	MAG52		MAG52_428_4	Tery_4503		Universal stress protein	280	0.000220122	0.000214559	0.000161371	0.000284438
326	7	MAG52		MAG52_469_2		K05584	ndhM; NAD(P)H-quinone oxidoreductase subunit M [EC:7.1.1.2]	115	0.000609206	0.000522404	0.000785806	0.000519408
327	7	MAG52		MAG52_50_10		K03564	BCP, PRXQ, DOT5; thioredoxin-dependent peroxiredoxin [EC:1.11.1.24]	155	0.00041942	0.000581385	0.000291509	0.000385367
328	7	MAG52		MAG52_64_11		K03676	grxC, GLRX, GLRX2; glutaredoxin 3	86	0.000795186	0.00139713	0.000525393	0.000463038
329	7	MAG52		MAG52_7_17		K02636	petC; cytochrome b6-f complex iron-sulfur subunit [EC:7.1.1.6]	179	0.000344326	0.000335623	0.000252424	0.00044493
330	7	MAG52		MAG52_7_25	Tery_1792	K01082	cysQ, MET22, BPNT1; 3'(2'), 5'-bisphosphate nucleotidase [EC:3.1.3.7]	320	0.00017683	0.000281608	0	0.000248883
331	7	MAG52		MAG52_99_1				361	0.000147396	0.000166417	0	0.000275771
332	6	MAG01		MAG01_38_11		K04077	groEL, HSPD1; chaperonin GroEL	547	7.27994e-05	0	0	0.000218398
333	6	MAG04		MAG04_189_7		K00058	serA, PHGDH; D-3-phosphoglycerate dehydrogenase / 2-oxoglutarate reductase [EC:1.1.1.95 1.1.1.399]	630	0.000127414	9.53595e-05	0.000286881	0
334	6	MAG05		MAG05_1_80		K03563	csrA; carbon storage regulator	63	0.000953595	0.00286078	0	0
335	6	MAG05		MAG05_5_56		K03046	rpoC; DNA-directed RNA polymerase subunit beta' [EC:2.7.7.6]	1393	4.67516e-05	0.000107818	3.24363e-05	0
336	6	MAG05		MAG05_8_14		K00940	ndk, NME; nucleoside-diphosphate kinase [EC:2.7.4.6]	143	0.000420115	0.00126035	0	0
337	6	MAG08		MAG08_13_28		K00955	cysNC; bifunctional enzyme CysN/CysC [EC:2.7.7.4 2.7.1.25]	649	8.73661e-05	0.000231419	0	3.06789e-05
338	6	MAG10		MAG10_511_2		K02112	ATPF1B, atpD; F-type H+/Na+-transporting ATPase subunit beta [EC:7.1.2.2 7.2.2.1]	438	0.000144799	0.000137161	0.000206319	9.09161e-05
339	6	MAG13		MAG13_5_275		K02986	RP-S4, rpsD; small subunit ribosomal protein S4	206	0.00032426	0.00043745	0.000438678	9.66536e-05
340	6	MAG33		MAG33_220_1				1107	3.90218e-05	2.71348e-05	0	8.99306e-05
341	6	MAG49		MAG49_32_21				368	0.000140276	8.16256e-05	0.000122782	0.00021642
342	6	MAG52		MAG52_1_24				76	0.000834497	0.00079048	0.00118905	0.000523964
343	6	MAG52		MAG52_1049_1		K01790	rfbC, rmlC; dTDP-4-dehydrorhamnose 3,5-epimerase [EC:5.1.3.13]	159	0.000314144	0.000566759	0	0.000375672
344	6	MAG52		MAG52_1074_1		K00616	E2.2.1.2, talA, talB; transaldolase [EC:2.2.1.2]	212	0.000259422	0.00028338	0.000213131	0.000281754
345	6	MAG52		MAG52_115_6		K06891	clpS; ATP-dependent Clp protease adaptor protein ClpS	117	0.00039806	0.000513474	0	0.000680705
346	6	MAG52		MAG52_13_17		K02933	RP-L6, MRPL6, rplF; large subunit ribosomal protein L6	179	0.000297904	0.000671245	0	0.000222465
347	6	MAG52		MAG52_13_19		K02931	RP-L5, MRPL5, rplE; large subunit ribosomal protein L5	181	0.000294612	0.000663828	0	0.000220007
348	6	MAG52		MAG52_164_2	Tery_3983	K00027	ME2, sfcA, maeA; malate dehydrogenase (oxaloacetate-decarboxylating) [EC:1.1.1.38]	462	0.000111735	6.50178e-05	9.78005e-05	0.000172386
349	6	MAG52		MAG52_172_3	Tery_0619		PFAM Protein phosphatase 2C	727	6.87055e-05	0.000123954	0	8.21622e-05
350	6	MAG52		MAG52_19_24				90	0.000573573	0.000333758	0.000502042	0.000884917
351	6	MAG52		MAG52_261_4				45	0.000884917	0	0	0.00265475
352	6	MAG52		MAG52_310_3	Tery_2024	K00208	fabI; enoyl-[acyl-carrier protein] reductase I [EC:1.3.1.9 1.3.1.10]	258	0.000219651	0	0.000350262	0.000308692
353	6	MAG52		MAG52_32_12			Seems to be required for the assembly of the photosystem I complex	187	0.000294104	0.000321264	0.000241625	0.000319422
354	6	MAG52		MAG52_43_12		K02635	petB; cytochrome b6	222	0.000262943	0.000405922	0.000203531	0.000179375
355	6	MAG52		MAG52_43_13	Tery_1138	K03797	E3.4.21.102, prc, ctpA; carboxyl-terminal processing protease [EC:3.4.21.102]	412	0.000113041	0.000145817	0	0.000193307
356	6	MAG52		MAG52_430_2				70	0.000665329	0.000858235	0	0.00113775
357	6	MAG52		MAG52_47_8	Tery_0043	K00620	argJ; glutamate N-acetyltransferase / amino-acid N-acetyltransferase [EC:2.3.1.35 2.3.1.1]	413	0.000153564	0.000145464	0.000218808	9.64195e-05
358	6	MAG52		MAG52_509_2				111	0.000495472	0.000541229	0.000407061	0.000538125
359	6	MAG52		MAG52_543_2	Tery_2365		Subtilase family	701	6.16222e-05	4.28505e-05	0	0.000142016
360	6	MAG52		MAG52_568_1	Tery_3843	K02434	gatB, PET112; aspartyl-tRNA(Asn)/glutamyl-tRNA(Gln) amidotransferase subunit B [EC:6.3.5.6 6.3.5.7]	494	0.000104497	6.08061e-05	9.14652e-05	0.00016122
361	6	MAG52		MAG52_590_2	Tery_1170		PFAM Peptidase family M23	294	0.000158412	0.000204342	0	0.000270893
362	6	MAG52		MAG52_62_10			peptidylprolyl isomerase	254	0.000229816	0.000354782	0.000177889	0.000156777
363	6	MAG52		MAG52_77_10		K03666	hfq; host factor-I protein	73	0.00077672	0.00205741	0	0.000272748
364	6	MAG52		MAG52_800_2		K02699	psaL; photosystem I subunit XI	161	0.000393924	0.000373146	0.00056129	0.000247337
365	6	MAG52		MAG52_9_1	Tery_0425	K00524	nrdJ; ribonucleotide reductase, class II [EC:1.17.4.2]	1890	3.08853e-05	4.76797e-05	2.39068e-05	2.10695e-05
366	6	MAG52		MAG52_90_7	Tery_0278	K02275	coxB, ctaC; cytochrome c oxidase subunit II [EC:7.1.1.9]	300	0.000183325	0.000200255	0.000150613	0.000199106
367	6	MAG52		MAG52_93_4	Tery_5066	K00161	PDHA, pdhA; pyruvate dehydrogenase E1 component alpha subunit [EC:1.2.4.1]	343	0.000184903	0.00017515	0.000263463	0.000116097
368	5	MAG03		MAG03_1_392		K02112	ATPF1B, atpD; F-type H+/Na+-transporting ATPase subunit beta [EC:7.1.2.2 7.2.2.1]	474	0.000119799	0.000126744	0.000190649	4.20056e-05
369	5	MAG03		MAG03_4_93		K04043	dnaK, HSPA9; molecular chaperone DnaK	639	8.88653e-05	9.40164e-05	0.00014142	3.11591e-05
370	5	MAG10		MAG10_1_29		K04077	groEL, HSPD1; chaperonin GroEL	546	9.16918e-05	0.000275075	0	0
371	5	MAG15		MAG15_380_1		K03046	rpoC; DNA-directed RNA polymerase subunit beta' [EC:2.7.7.6]	370	0.000135307	0.000405922	0	0
372	5	MAG22		MAG22_7_6		K04043	dnaK, HSPA9; molecular chaperone DnaK	644	7.5094e-05	9.32864e-05	7.01612e-05	6.18343e-05
373	5	MAG32		MAG32_129_12		K02886	RP-L2, MRPL2, rplB; large subunit ribosomal protein L2	278	0.000173959	0.000216102	0.000162532	0.000143242
374	5	MAG34		MAG34_5_208		K01251	AHCY, ahcY; adenosylhomocysteinase [EC:3.13.2.1]	429	0.000140235	0.000210058	0.000210647	0
375	5	MAG47		MAG47_5_14		K03333	choD; cholesterol oxidase [EC:1.1.3.6]	522	7.97103e-05	0	8.6559e-05	0.000152572
376	5	MAG52		MAG52_108_8	Tery_5077	K03072	secD; preprotein translocase subunit SecD	461	8.66293e-05	0.000130318	0	0.00012957
377	5	MAG52		MAG52_11_15		K11443	divK; two-component system, cell cycle response regulator DivK	147	0.000248709	0.000204342	0	0.000541786
378	5	MAG52		MAG52_112_3	Tery_0258	K01424	E3.5.1.1, ansA, ansB; L-asparaginase [EC:3.5.1.1]	307	0.000130085	0.000195689	0	0.000194566
379	5	MAG52		MAG52_12_16		K01653	E2.2.1.6S, ilvH, ilvN; acetolactate synthase I/III small subunit [EC:2.2.1.6]	174	0.00032635	0.000345267	0.000519354	0.000114429
380	5	MAG52		MAG52_122_8			Putative bacterial sensory transduction regulator	164	0.000243513	0.00036632	0	0.000364219
381	5	MAG52		MAG52_13_20		K02895	RP-L24, MRPL24, rplX; large subunit ribosomal protein L24	122	0.000355016	0.000738645	0	0.000326404
382	5	MAG52		MAG52_13_26		K02890	RP-L22, MRPL22, rplV; large subunit ribosomal protein L22	119	0.000378022	0.000252422	0.000379696	0.000501949
383	5	MAG52		MAG52_13_3		K02996	RP-S9, MRPS9, rpsI; small subunit ribosomal protein S9	136	0.00033077	0.000220869	0.000332234	0.000439205
384	5	MAG52		MAG52_13_4		K02871	RP-L13, MRPL13, rplM; large subunit ribosomal protein L13	151	0.000242121	0.000198929	0	0.000527434
385	5	MAG52		MAG52_160_8	Tery_3619		TPM domain	270	0.000147912	0.000222505	0	0.000221229
386	5	MAG52		MAG52_175_4				57	0.000759859	0.00158096	0	0.000698619
387	5	MAG52		MAG52_179_4	Tery_1351	K11003	hlyD, cyaD; membrane fusion protein, hemolysin D	726	5.50084e-05	8.27499e-05	0	8.22754e-05
388	5	MAG52		MAG52_18_15				65	0.000666338	0.00138638	0	0.000612635
389	5	MAG52		MAG52_187_1	Tery_3279	K01166	RNASET2; ribonuclease T2 [EC:4.6.1.19]	327	0.000132453	0.00027558	0	0.000121778
390	5	MAG52		MAG52_189_6		K00059	fabG, OAR1; 3-oxoacyl-[acyl-carrier protein] reductase [EC:1.1.1.100]	239	0.000202345	0.000251366	0.000189054	0.000166616
391	5	MAG52		MAG52_247_1	Tery_2371	K01895	ACSS1_2, acs; acetyl-CoA synthetase [EC:6.2.1.1]	655	6.09712e-05	9.17198e-05	0	9.11937e-05
392	5	MAG52		MAG52_26_14			Uncharacterized conserved protein (DUF2267)	153	0.000349079	0.000196328	0.000590638	0.00026027
393	5	MAG52		MAG52_266_3		K02658	pilH; twitching motility two-component system response regulator PilH	121	0.000302151	0.00024825	0	0.000658203
394	5	MAG52		MAG52_281_3			phosphoesterase, PA-phosphatase related	627	6.3694e-05	9.58157e-05	0	9.52662e-05
395	5	MAG52		MAG52_283_3		K02834	rbfA; ribosome-binding factor A	137	0.000352996	0.000438514	0.000329809	0.000290666
396	5	MAG52		MAG52_30_8		K02698	psaK; photosystem I subunit X	86	0.000562332	0.000698564	0.000525393	0.000463038
397	5	MAG52		MAG52_320_3	Tery_0683	K00616	E2.2.1.2, talA, talB; transaldolase [EC:2.2.1.2]	382	0.000126598	0.000157268	0.000118282	0.000104244
398	5	MAG52		MAG52_326_1	Tery_0313	K07192	FLOT; flotillin	436	9.15966e-05	0.00013779	0	0.000137
399	5	MAG52		MAG52_330_1	Tery_2337		PFAM ATPase family associated with various cellular activities (AAA)	639	6.24978e-05	9.40164e-05	0	9.34772e-05
400	5	MAG52		MAG52_344_3		K00020	HIBADH, mmsB; 3-hydroxyisobutyrate dehydrogenase [EC:1.1.1.31]	440	9.07639e-05	0.000136537	0	0.000135754
401	5	MAG52		MAG52_344_5		K21624	c3lhypd; cis-L-3-hydroxyproline dehydratase [EC:4.2.1.171]	400	9.98403e-05	0.000150191	0	0.00014933
402	5	MAG52		MAG52_346_2	Tery_1511	K12573	rnr, vacB; ribonuclease R [EC:3.1.13.1]	766	5.21359e-05	7.84288e-05	0	7.7979e-05
403	5	MAG52		MAG52_360_1	Tery_0295	K01256	pepN; aminopeptidase N [EC:3.4.11.2]	870	4.59036e-05	6.90534e-05	0	6.86574e-05
404	5	MAG52		MAG52_402_4	Tery_1751	K03686	dnaJ; molecular chaperone DnaJ	373	0.000129653	0.000161063	0.000121136	0.000106759
405	5	MAG52		MAG52_409_6	Tery_0171	K03856	AROA2, aroA; 3-deoxy-7-phosphoheptulonate synthase [EC:2.5.1.54]	353	0.000136999	0.000170188	0.000127999	0.000112808
406	5	MAG52		MAG52_452_7	Tery_1054		S-layer homology domain	374	0.000115807	0.000240948	0	0.000106474
407	5	MAG52		MAG52_50_7			Single-stranded DNA-binding protein	165	0.000242037	0.0003641	0	0.000362012
408	5	MAG52		MAG52_50_9		K05808	yhbH; putative sigma-54 modulation protein	211	0.000173271	0.000142361	0	0.000377453
409	5	MAG52		MAG52_519_4	Tery_4705	K00324	pntA; H+-translocating NAD(P) transhydrogenase subunit alpha [EC:1.6.1.2 7.1.1.1]	380	0.000127265	0.000158096	0.000118905	0.000104793
410	5	MAG52		MAG52_52_1	Tery_1926	K00135	gabD; succinate-semialdehyde dehydrogenase / glutarate-semialdehyde dehydrogenase [EC:1.2.1.16 1.2.1.79 1.2.1.20]	455	8.77717e-05	0.000132036	0	0.000131279
411	5	MAG52		MAG52_628_3			Protein of unknown function (DUF4079)	158	0.00025276	0.000380231	0	0.00037805
412	5	MAG52		MAG52_63_6	Tery_2773		Belongs to the peptidase M16 family	549	7.27434e-05	0.000109429	0	0.000108801
413	5	MAG52		MAG52_654_1	Tery_1704	K01869	LARS, leuS; leucyl-tRNA synthetase [EC:6.1.1.4]	929	4.84227e-05	3.23339e-05	4.86371e-05	6.4297e-05
414	5	MAG52		MAG52_688_2		K05386	cpeZ; bilin biosynthesis protein	219	0.000166942	0.000137161	0	0.000363665
415	5	MAG52		MAG52_85_1			May be involved in photosynthetic membrane biogenesis	289	0.000167337	0.000207877	0.000156345	0.00013779
416	5	MAG52		MAG52_911_2	Tery_1967		ABC-type phosphate transport system, periplasmic component	415	0.000116531	0.000144763	0.000108877	9.59549e-05
417	5	MAG52		MAG52_951_1	Tery_4514	K02030	ABC.PA.S; polar amino acid transport system substrate-binding protein	286	0.000139637	0.000210058	0	0.000208853
418	5	MAG52		MAG52_97_6		K01803	TPI, tpiA; triosephosphate isomerase (TIM) [EC:5.3.1.1]	230	0.000224941	0.000391803	0.000196451	8.6568e-05
419	4	MAG01	**	MAG01_21_24		K02040	pstS; phosphate transport system substrate-binding protein	352	0.000118533	0.000170672	0.000128363	5.65643e-05
420	4	MAG01	**	MAG01_8_143		K01915	glnA, GLUL; glutamine synthetase [EC:6.3.1.2]	468	7.11522e-05	0.000128369	0	8.50882e-05
421	4	MAG05		MAG05_29_29		K01738	cysK; cysteine synthase [EC:2.5.1.47]	322	0.000129577	0.000186573	0.000140322	6.18343e-05
422	4	MAG09		MAG09_722_3		K04043	dnaK, HSPA9; molecular chaperone DnaK	644	7.78696e-05	9.32864e-05	0.000140322	0
423	4	MAG17		MAG17_20_105		K02112	ATPF1B, atpD; F-type H+/Na+-transporting ATPase subunit beta [EC:7.1.2.2 7.2.2.1]	428	9.3577e-05	0.000280731	0	0
424	4	MAG20		MAG20_6_17				308	0.000108114	0.000195053	0	0.00012929
425	4	MAG33		MAG33_118_6		K04077	groEL, HSPD1; chaperonin GroEL	547	6.08761e-05	0.000109829	0	7.27994e-05
426	4	MAG43		MAG43_299_2				362	9.19869e-05	0.000165957	0	0.000110004
427	4	MAG48		MAG48_19_87		K02355	fusA, GFM, EFG; elongation factor G	695	5.51767e-05	4.32205e-05	6.50127e-05	5.72968e-05
428	4	MAG52		MAG52_11_7		K09000	cmr4; CRISPR-associated protein Cmr4	298	0.000100414	0.000100799	0	0.000200443
429	4	MAG52		MAG52_110_8		K02986	RP-S4, rpsD; small subunit ribosomal protein S4	213	0.000124636	0	0	0.000373909
430	4	MAG52		MAG52_122_1	Tery_2669		aldo keto reductase	345	9.65195e-05	0.000174135	0	0.000115424
431	4	MAG52		MAG52_13_1	Tery_2982	K02835	prfA, MTRF1, MRF1; peptide chain release factor 1	369	9.93905e-05	0.000244213	0	5.39584e-05
432	4	MAG52		MAG52_13_27		K02965	RP-S19, rpsS; small subunit ribosomal protein S19	91	0.000365926	0.000660181	0	0.000437596
433	4	MAG52		MAG52_136_2		K02863	RP-L1, MRPL1, rplA; large subunit ribosomal protein L1	238	0.000125728	0.000126211	0	0.000250974
434	4	MAG52		MAG52_146_7	Tery_4477	K03320	amt, AMT, MEP; ammonium transporter, Amt family	487	6.83763e-05	0.00012336	0	8.17685e-05
435	4	MAG52		MAG52_158_2	Tery_4518	K03797	E3.4.21.102, prc, ctpA; carboxyl-terminal processing protease [EC:3.4.21.102]	426	9.00182e-05	7.05123e-05	0.000106065	9.34772e-05
436	4	MAG52		MAG52_16_5	Tery_0756	K01092	E3.1.3.25, IMPA, suhB; myo-inositol-1(or 4)-monophosphatase [EC:3.1.3.25]	278	9.54947e-05	0	0	0.000286484
437	4	MAG52		MAG52_182_2		K03060	rpoZ; DNA-directed RNA polymerase subunit omega [EC:2.7.7.6]	82	0.000364919	0.00036632	0	0.000728438
438	4	MAG52		MAG52_183_1		K08234	yaeR; glyoxylase I family protein	107	0.000248108	0	0	0.000744323
439	4	MAG52		MAG52_19_21	Tery_5011		ATPase of the ABC class	609	4.91353e-05	4.93239e-05	0	9.80819e-05
440	4	MAG52		MAG52_195_4	Tery_0664	K01682	acnB; aconitate hydratase 2 / 2-methylisocitrate dehydratase [EC:4.2.1.3 4.2.1.99]	871	4.79031e-05	6.89741e-05	5.18758e-05	2.28595e-05
441	4	MAG52		MAG52_200_2	Tery_3953		protein complex oligomerization	542	5.52092e-05	5.54211e-05	0	0.000110206
442	4	MAG52		MAG52_219_4			PFAM von Willebrand factor type A	251	0.000119217	0.000119674	0	0.000237976
443	4	MAG52		MAG52_222_4	Tery_0188	K01885	EARS, gltX; glutamyl-tRNA synthetase [EC:6.1.1.17]	565	5.29617e-05	5.3165e-05	0	0.00010572
444	4	MAG52		MAG52_238_1				287	0.000116025	0.000209326	0	0.00013875
445	4	MAG52		MAG52_253_4		K01061	E3.1.1.45; carboxymethylenebutenolidase [EC:3.1.1.45]	245	0.000135915	0.00024521	0	0.000162536
446	4	MAG52		MAG52_258_4		K02639	petF; ferredoxin	97	0.000360535	0	0.000465813	0.000615793
447	4	MAG52		MAG52_27_10	Tery_4608	K01698	hemB, ALAD; porphobilinogen synthase [EC:4.2.1.24]	350	0.000109565	8.58235e-05	0.000129097	0.000113775
448	4	MAG52		MAG52_274_1	Tery_4659		PFAM LOR SDH bifunctional enzyme conserved region	703	4.25653e-05	4.27286e-05	0	8.49671e-05
449	4	MAG52		MAG52_293_3	Tery_2334		TIGRFAM gas vesicle protein GvpN	312	9.59083e-05	9.62764e-05	0	0.000191448
450	4	MAG52		MAG52_293_7				56	0.000534346	0.000536397	0	0.00106664
451	4	MAG52		MAG52_31_13		K01759	GLO1, gloA; lactoylglutathione lyase [EC:4.4.1.5]	137	0.00024306	0.000438514	0	0.000290666
452	4	MAG52		MAG52_316_2	Tery_3623	K00215	dapB; 4-hydroxy-tetrahydrodipicolinate reductase [EC:1.17.1.8]	275	9.65364e-05	0	0	0.000289609
453	4	MAG52		MAG52_323_2			outer membrane autotransporter barrel domain protein	258	0.000181287	0.000116427	0.000350262	7.7173e-05
454	4	MAG52		MAG52_358_2		K01495	GCH1, folE; GTP cyclohydrolase IA [EC:3.5.4.16]	212	0.000141148	0.00014169	0	0.000281754
455	4	MAG52		MAG52_382_1			Pentapeptide repeats (9 copies)	241	0.000138171	0.00024928	0	0.000165233
456	4	MAG52		MAG52_390_1	Tery_2877	K01955	carB, CPA2; carbamoyl-phosphate synthase large subunit [EC:6.3.5.5]	1076	3.56392e-05	2.79166e-05	4.19924e-05	3.70086e-05
457	4	MAG52		MAG52_405_7	Tery_3777		FAD dependent oxidoreductase	371	8.97554e-05	0.000161931	0	0.000107335
458	4	MAG52		MAG52_448_5	Tery_1084	K01835	pgm; phosphoglucomutase [EC:5.4.2.2]	494	7.76271e-05	6.08061e-05	9.14652e-05	8.06099e-05
459	4	MAG52		MAG52_595_3	Tery_3167		Serine-pyruvate aminotransferase archaeal aspartate aminotransferase	385	9.526e-05	0.000234064	0	5.17159e-05
460	4	MAG52		MAG52_597_2	Tery_2406	K03797	E3.4.21.102, prc, ctpA; carboxyl-terminal processing protease [EC:3.4.21.102]	443	7.51676e-05	0.000135613	0	8.989e-05
461	4	MAG52		MAG52_617_2	Tery_2394		Alternative locus ID	409	8.14162e-05	0.000146886	0	9.73625e-05
462	4	MAG52		MAG52_62_8	Tery_3563		PFAM NmrA-like family	291	0.000131779	0.000103224	0.000155271	0.000136843
463	4	MAG52		MAG52_626_4		K01738	cysK; cysteine synthase [EC:2.5.1.47]	84	0.000456521	0.000357598	0.000537903	0.000474063
464	4	MAG52		MAG52_63_5	Tery_2774	K07263	pqqL; zinc protease [EC:3.4.24.-]	494	6.05736e-05	6.08061e-05	0	0.000120915
465	4	MAG52		MAG52_634_1		K09774	lptA; lipopolysaccharide export system protein LptA	155	0.000214834	0.00038759	0	0.000256911
466	4	MAG52		MAG52_721_1	Tery_1009		PFAM Tetratricopeptide repeat	273	0.000109609	0.00011003	0	0.000218798
467	4	MAG52		MAG52_75_9		K05578	ndhG; NAD(P)H-quinone oxidoreductase subunit 6 [EC:7.1.1.2]	207	0.000128249	0	0	0.000384747
468	4	MAG52		MAG52_78_2		K01807	rpiA; ribose 5-phosphate isomerase A [EC:5.3.1.6]	237	0.000161805	0.000126744	0.000190649	0.000168022
469	4	MAG52		MAG52_79_3	Tery_2881	K00134	GAPDH, gapA; glyceraldehyde 3-phosphate dehydrogenase (phosphorylating) [EC:1.2.1.12]	347	9.59632e-05	0.000173131	0	0.000114759
470	4	MAG52		MAG52_80_8				172	0.000173973	0.000174641	0	0.000347279
471	4	MAG52		MAG52_90_3	Tery_0275		PFAM GMC oxidoreductase	531	6.9068e-05	0.000169708	0	3.74965e-05
472	4	MAG52		MAG52_993_3			Protein of unknown function (DUF2488)	115	0.000260203	0.000261202	0	0.000519408
473	3	MAG01		MAG01_6_198		K04043	dnaK, HSPA9; molecular chaperone DnaK	638	5.49949e-05	9.41637e-05	7.0821e-05	0
474	3	MAG04		MAG04_218_5		K02358	tuf, TUFM; elongation factor Tu	395	7.60462e-05	0.000228138	0	0
475	3	MAG05		MAG05_3_61		K03386	PRDX2_4, ahpC; peroxiredoxin 2/4 [EC:1.11.1.24]	201	0.000132649	0.000298888	0	9.90579e-05
476	3	MAG09		MAG09_490_4				119	0.00023811	0	0.000379696	0.000334633
477	3	MAG10		MAG10_3_27		K02358	tuf, TUFM; elongation factor Tu	394	7.62392e-05	0.000228717	0	0
478	3	MAG20		MAG20_30_9		K02112	ATPF1B, atpD; F-type H+/Na+-transporting ATPase subunit beta [EC:7.1.2.2 7.2.2.1]	474	9.53245e-05	0	0.000285974	0
479	3	MAG20		MAG20_54_13		K01999	livK; branched-chain amino acid transport system substrate-binding protein	394	5.91028e-05	7.62392e-05	0	0.000101069
480	3	MAG22		MAG22_5_16		K00033	PGD, gnd, gntZ; 6-phosphogluconate dehydrogenase [EC:1.1.1.44 1.1.1.343]	471	5.6608e-05	0.000127551	0	4.22731e-05
481	3	MAG23		MAG23_17_28		K01689	ENO, eno; enolase [EC:4.2.1.11]	431	6.96943e-05	0.000209083	0	0
482	3	MAG26		MAG26_10_9		K24158	prx; thioredoxin-dependent peroxiredoxin [EC:1.11.1.24]	219	0.000106331	0.000137161	0	0.000181832
483	3	MAG27		MAG27_18_49		K04077	groEL, HSPD1; chaperonin GroEL	548	5.48143e-05	0.000164443	0	0
484	3	MAG33		MAG33_19_6		K00927	PGK, pgk; phosphoglycerate kinase [EC:2.7.2.3]	397	9.2593e-05	0	0.000227626	5.01527e-05
485	3	MAG33		MAG33_210_2		K15312	pksH; polyketide biosynthesis enoyl-CoA hydratase PksH	258	0.00012291	0.000116427	0.000175131	7.7173e-05
486	3	MAG34		MAG34_11_8		K00123	fdoG, fdhF, fdwA; formate dehydrogenase major subunit [EC:1.17.1.9]	959	3.65868e-05	6.26449e-05	4.71156e-05	0
487	3	MAG34		MAG34_17_91		K02111	ATPF1A, atpA; F-type H+/Na+-transporting ATPase subunit alpha [EC:7.1.2.2 7.2.2.1]	509	6.89327e-05	0.000118028	8.87698e-05	0
488	3	MAG40		MAG40_213_3		K01733	thrC; threonine synthase [EC:4.2.3.1]	430	6.98564e-05	0.000209569	0	0
489	3	MAG49		MAG49_119_9		K01214	ISA, treX; isoamylase [EC:3.2.1.68]	689	4.60245e-05	4.35969e-05	6.55788e-05	2.88979e-05
490	3	MAG49		MAG49_200_7		K01897	ACSL, fadD; long-chain acyl-CoA synthetase [EC:6.2.1.3]	641	3.63284e-05	4.68615e-05	0	6.21237e-05
491	3	MAG51		MAG51_20_30				238	8.36581e-05	0	0	0.000250974
492	3	MAG52		MAG52_1_15			photosystem II S4 domain protein	259	8.99093e-05	0.000115978	0	0.00015375
493	3	MAG52		MAG52_1_27		K07114	yfbK; Ca-activated chloride channel homolog	565	3.52401e-05	0	0	0.00010572
494	3	MAG52		MAG52_100_7		K05382	cpeS; phycoerythrin-associated linker protein	177	0.000150635	0.000339415	0	0.000112489
495	3	MAG52		MAG52_101_8	Tery_0560	K04042	glmU; bifunctional UDP-N-acetylglucosamine pyrophosphorylase / glucosamine-1-phosphate N-acetyltransferase [EC:2.7.7.23 2.3.1.157]	463	5.02948e-05	6.48774e-05	0	8.60071e-05
496	3	MAG52		MAG52_103_5				107	0.000217631	0.000280731	0	0.000372161
497	3	MAG52		MAG52_108_7	Tery_5078	K00162	PDHB, pdhB; pyruvate dehydrogenase E1 component beta subunit [EC:1.2.4.1]	327	8.15363e-05	0.00018372	0	6.08888e-05
498	3	MAG52		MAG52_119_4			PFAM Glyoxalase bleomycin resistance protein dioxygenase	127	0.000183358	0.000236522	0	0.000313553
499	3	MAG52		MAG52_12_15	Tery_1874		metallopeptidase activity	573	4.65312e-05	0.000104845	0	3.47481e-05
500	3	MAG52		MAG52_124_3	Tery_4955	K13010	per, rfbE; perosamine synthetase [EC:2.6.1.102]	388	5.13161e-05	0	0	0.000153948
501	3	MAG52		MAG52_13_14		K02876	RP-L15, MRPL15, rplO; large subunit ribosomal protein L15	169	0.00013779	0.000177741	0	0.000235629
502	3	MAG52		MAG52_13_7	Tery_2988	K03040	rpoA; DNA-directed RNA polymerase subunit alpha [EC:2.7.7.6]	340	9.32673e-05	8.83477e-05	0.000132894	5.85607e-05
503	3	MAG52		MAG52_14_16			NYN domain	171	0.00015592	0.000351324	0	0.000116436
504	3	MAG52		MAG52_14_17			Response regulator containing a CheY-like receiver domain and an HTH DNA-binding domain	215	0.000108309	0.000139713	0	0.000185215
505	3	MAG52		MAG52_14_8	Tery_4313	K01772	hemH, FECH; protoporphyrin/coproporphyrin ferrochelatase [EC:4.98.1.1 4.99.1.9]	387	6.01718e-05	7.76182e-05	0	0.000102897
506	3	MAG52		MAG52_154_8			Universal stress protein	136	0.000171224	0.000220869	0	0.000292803
507	3	MAG52		MAG52_156_5	Tery_4034	K01448	amiABC; N-acetylmuramoyl-L-alanine amidase [EC:3.5.1.28]	636	3.1306e-05	0	0	9.39181e-05
508	3	MAG52		MAG52_165_4	Tery_4442	K06207	typA, bipA; GTP-binding protein	596	3.90713e-05	5.03997e-05	0	6.68142e-05
509	3	MAG52		MAG52_165_6			Transcriptional regulator	109	0.000213638	0.00027558	0	0.000365333
510	3	MAG52		MAG52_17_11	Tery_0738	K03110	ftsY; fused signal recognition particle receptor	553	4.21094e-05	5.43187e-05	0	7.20095e-05
511	3	MAG52		MAG52_174_6		K04749	rsbV; anti-sigma B factor antagonist	116	0.00027337	0.00025895	0.000389516	0.000171643
512	3	MAG52		MAG52_182_6	Tery_3446	K13821	putA; RHH-type transcriptional regulator, proline utilization regulon repressor / proline dehydrogenase / delta 1-pyrroline-5-carboxylate dehydrogenase [EC:1.5.5.2 1.2.1.88]	993	2.0051e-05	0	0	6.0153e-05
513	3	MAG52		MAG52_19_1	Tery_3509		Serine/threonine phosphatases, family 2C, catalytic domain	294	9.06883e-05	0.000204342	0	6.77232e-05
514	3	MAG52		MAG52_19_13		K05581	ndhJ; NAD(P)H-quinone oxidoreductase subunit J [EC:7.1.1.2]	167	0.000189886	0.00017987	0.000270562	0.000119225
515	3	MAG52		MAG52_20_19				74	0.000314682	0.000405922	0	0.000538125
516	3	MAG52		MAG52_209_3				658	3.53898e-05	4.56508e-05	0	6.05186e-05
517	3	MAG52		MAG52_211_5			COG0526, thiol-disulfide isomerase and thioredoxins	192	0.000121284	0.000156449	0	0.000207402
518	3	MAG52		MAG52_212_1	Tery_0069	K01255	CARP, pepA; leucyl aminopeptidase [EC:3.4.11.1]	489	6.48485e-05	6.14279e-05	9.24005e-05	4.0717e-05
519	3	MAG52		MAG52_231_1	Tery_3284		PFAM pfkB family carbohydrate kinase	336	6.93051e-05	8.93995e-05	0	0.000118516
520	3	MAG52		MAG52_238_3	Tery_2968		TIGRFAM amino acid adenylation domain	1892	1.40922e-05	3.17529e-05	0	1.05236e-05
521	3	MAG52		MAG52_24_4	Tery_0130	K11959	urtA; urea transport system substrate-binding protein	425	5.47918e-05	7.06782e-05	0	9.36971e-05
522	3	MAG52		MAG52_27_3		K02970	RP-S21, MRPS21, rpsU; small subunit ribosomal protein S21	62	0.000375589	0.000484488	0	0.000642279
523	3	MAG52		MAG52_27_4		K01619	deoC, DERA; deoxyribose-phosphate aldolase [EC:4.1.2.4]	226	0.000140314	0.000132913	0.000199928	8.81002e-05
524	3	MAG52		MAG52_283_1			Alpha/beta hydrolase of unknown function (DUF1400)	179	0.000148952	0.000335623	0	0.000111233
525	3	MAG52		MAG52_287_1	Tery_2625	K00958	sat, met3; sulfate adenylyltransferase [EC:2.7.7.4]	388	5.13161e-05	0	0	0.000153948
526	3	MAG52		MAG52_289_9			Bacterial SH3 domain	147	0.000181377	0.000408683	0	0.000135446
527	3	MAG52		MAG52_292_3				87	0.000306464	0.000690534	0	0.000228858
528	3	MAG52		MAG52_299_4	Tery_4153	K02044	phnD; phosphonate transport system substrate-binding protein	305	0.00010397	9.8486e-05	0.000148144	6.52808e-05
529	3	MAG52		MAG52_30_1			Tetratricopeptide repeat	292	7.97483e-05	0.000102871	0	0.000136374
530	3	MAG52		MAG52_30_6		K02437	gcvH, GCSH; glycine cleavage system H protein	131	0.00020353	0.000458599	0	0.00015199
531	3	MAG52		MAG52_33_7		K07171	mazF, ndoA, chpA; mRNA interferase MazF [EC:3.1.-.-]	119	0.00023811	0	0.000379696	0.000334633
532	3	MAG52		MAG52_384_1	Tery_4635	K03070	secA; preprotein translocase subunit SecA [EC:7.4.2.8]	936	2.1272e-05	0	0	6.38161e-05
533	3	MAG52		MAG52_4_8			Pentapeptide repeats (9 copies)	255	0.000124356	0.000117797	0.000177191	7.80809e-05
534	3	MAG52		MAG52_40_8			FR47-like protein	173	0.000134604	0.000173631	0	0.000230181
535	3	MAG52		MAG52_401_3	Tery_0491	K02377	TSTA3, fcl; GDP-L-fucose synthase [EC:1.1.1.271]	315	7.39254e-05	9.53595e-05	0	0.000126417
536	3	MAG52		MAG52_43_7	Tery_1128	K00602	purH; phosphoribosylaminoimidazolecarboxamide formyltransferase / IMP cyclohydrolase [EC:2.1.2.3 3.5.4.10]	517	3.85119e-05	0	0	0.000115536
537	3	MAG52		MAG52_430_3			Tpr repeat-containing protein	140	0.000142219	0	0	0.000426656
538	3	MAG52		MAG52_44_10	Tery_3540	K02036	pstB; phosphate transport system ATP-binding protein [EC:7.3.2.1]	273	7.29327e-05	0	0	0.000218798
539	3	MAG52		MAG52_445_1	Tery_2707		glycosyl transferase family 2	771	3.0203e-05	3.89601e-05	0	5.16489e-05
540	3	MAG52		MAG52_486_1	Tery_3924		K COG5665 CCR4-NOT transcriptional regulation complex, NOT5 subunit	419	4.75194e-05	0	0	0.000142558
541	3	MAG52		MAG52_510_2	Tery_1590	K04773	sppA; protease IV [EC:3.4.21.-]	608	3.83002e-05	4.9405e-05	0	6.54955e-05
542	3	MAG52		MAG52_53_10		K02946	RP-S10, MRPS10, rpsJ; small subunit ribosomal protein S10	105	0.000189625	0	0	0.000568875
543	3	MAG52		MAG52_54_10			mechanosensitive ion channel activity	280	8.31661e-05	0.000107279	0	0.000142219
544	3	MAG52		MAG52_565_1	Tery_3586	K01870	IARS, ileS; isoleucyl-tRNA synthetase [EC:6.1.1.5]	1151	1.72986e-05	0	0	5.18957e-05
545	3	MAG52		MAG52_59_5			PFAM BMC domain	212	0.000125766	0.00028338	0	9.39181e-05
546	3	MAG52		MAG52_59_8				196	0.000118809	0.000153256	0	0.00020317
547	3	MAG52		MAG52_590_3			PFAM Late competence development protein ComFB	183	0.000173284	0.000164143	0.000246906	0.000108801
548	3	MAG52		MAG52_6_6	Tery_3766	K03531	ftsZ; cell division protein FtsZ	422	5.51813e-05	7.11806e-05	0	9.43632e-05
549	3	MAG52		MAG52_603_5			protein conserved in bacteria	203	0.000131342	0.000295943	0	9.80819e-05
550	3	MAG52		MAG52_662_1	Tery_4186	K02469	gyrA; DNA gyrase subunit A [EC:5.6.2.2]	889	3.18729e-05	0	5.08254e-05	4.47933e-05
551	3	MAG52		MAG52_677_3	Tery_3794		PFAM Retinal pigment epithelial membrane protein	468	5.69709e-05	0.000128369	0	4.25441e-05
552	3	MAG52		MAG52_688_1		K05383	cpeT; CpeT protein	209	0.000151727	0.000143724	0.000216191	9.52662e-05
553	3	MAG52		MAG52_70_8			cytolysis by virus of host cell	77	0.000346264	0.000780214	0	0.00025858
554	3	MAG52		MAG52_710_1	Tery_4630		PFAM NAD dependent epimerase dehydratase family	310	6.42279e-05	0	0	0.000192684
555	3	MAG52		MAG52_76_4		K16066	ydfG; 3-hydroxy acid dehydrogenase / malonic semialdehyde reductase [EC:1.1.1.381 1.1.1.-]	257	9.0609e-05	0.00011688	0	0.000154947
556	3	MAG52		MAG52_762_2	Tery_2018		FAD dependent oxidoreductase	392	5.94043e-05	7.66281e-05	0	0.000101585
557	3	MAG52		MAG52_845_4			Domain of unknown function (DUF4330)	175	0.000113775	0	0	0.000341325
558	3	MAG52		MAG52_85_4	Tery_1165	K03593	mrp, NUBPL; ATP-binding protein involved in chromosome partitioning	356	7.48943e-05	0.000168754	0	5.59288e-05
559	3	MAG52		MAG52_850_1		K04043	dnaK, HSPA9; molecular chaperone DnaK	268	8.68899e-05	0.000112083	0	0.000148587
560	3	MAG52		MAG52_853_2	Tery_0706	K02051	ABC.SN.S; NitT/TauT family transport system substrate-binding protein	345	6.74971e-05	8.70673e-05	0	0.000115424
561	3	MAG52		MAG52_88_7				154	0.000205915	0.000195053	0.000293401	0.00012929
562	3	MAG52		MAG52_907_1				63	0.000369627	0.000476797	0	0.000632084
563	3	MAG52		MAG52_953_3				69	0.000410653	0	0.000654838	0.00057712
564	3	MAG52		MAG52_993_2		K03474	pdxJ; pyridoxine 5-phosphate synthase [EC:2.6.99.2]	240	8.2961e-05	0	0	0.000248883
565	2	MAG01		MAG01_44_11		K09969	aapJ, bztA; general L-amino acid transport system substrate-binding protein	342	6.34449e-05	0	0.000132116	5.82182e-05
566	2	MAG04		MAG04_119_4		K00927	PGK, pgk; phosphoglycerate kinase [EC:2.7.2.3]	395	4.21509e-05	7.60462e-05	0	5.04067e-05
567	2	MAG04		MAG04_54_2		K00134	GAPDH, gapA; glyceraldehyde 3-phosphate dehydrogenase (phosphorylating) [EC:1.2.1.12]	331	7.57523e-05	9.07499e-05	0.000136507	0
568	2	MAG04		MAG04_91_11				108	0.000200909	0	0.000418369	0.000184358
569	2	MAG05		MAG05_48_5		K00259	ald; alanine dehydrogenase [EC:1.4.1.1]	373	5.36876e-05	0.000161063	0	0
570	2	MAG06		MAG06_358_3		K01790	rfbC, rmlC; dTDP-4-dehydrorhamnose 3,5-epimerase [EC:5.1.3.13]	181	0.00013853	0.000165957	0.000249634	0
571	2	MAG09		MAG09_107_4				380	4.38148e-05	7.9048e-05	0	5.23964e-05
572	2	MAG09		MAG09_146_4		K09013	sufC; Fe-S cluster assembly ATP-binding protein	250	8.67926e-05	0	0.000180735	7.96425e-05
573	2	MAG09		MAG09_201_5		K02110	ATPF0C, atpE; F-type H+-transporting ATPase subunit c	80	0.00020812	0.000375478	0	0.000248883
574	2	MAG09		MAG09_267_4		K00789	metK, MAT; S-adenosylmethionine synthetase [EC:2.5.1.6]	432	5.80417e-05	6.95329e-05	0.000104592	0
575	2	MAG09		MAG09_343_1				419	3.97366e-05	7.16903e-05	0	4.75194e-05
576	2	MAG10		MAG10_185_4		K01834	PGAM, gpmA; 2,3-bisphosphoglycerate-dependent phosphoglycerate mutase [EC:5.4.2.11]	248	8.07479e-05	0.000242244	0	0
577	2	MAG10		MAG10_265_4		K00024	mdh; malate dehydrogenase [EC:1.1.1.37]	312	6.41843e-05	0.000192553	0	0
578	2	MAG10		MAG10_3_19		K02863	RP-L1, MRPL1, rplA; large subunit ribosomal protein L1	231	9.39314e-05	0	0.000195601	8.61932e-05
579	2	MAG11		MAG11_7_93		K01682	acnB; aconitate hydratase 2 / 2-methylisocitrate dehydratase [EC:4.2.1.3 4.2.1.99]	863	2.32045e-05	6.96135e-05	0	0
580	2	MAG11		MAG11_8_74		K03046	rpoC; DNA-directed RNA polymerase subunit beta' [EC:2.7.7.6]	1409	1.42126e-05	4.26377e-05	0	0
581	2	MAG12		MAG12_2_69		K02111	ATPF1A, atpA; F-type H+/Na+-transporting ATPase subunit alpha [EC:7.1.2.2 7.2.2.1]	509	3.93428e-05	0.000118028	0	0
582	2	MAG13		MAG13_2_154		K02899	RP-L27, MRPL27, rpmA; large subunit ribosomal protein L27	85	0.000235594	0.000706782	0	0
583	2	MAG14		MAG14_169_54		K01515	nudF; ADP-ribose pyrophosphatase [EC:3.6.1.13 3.6.1.-]	190	0.00015854	0	0.000475619	0
584	2	MAG16		MAG16_7_102		K21470	ycbB; L,D-transpeptidase YcbB	417	5.20339e-05	0	0.000108354	4.77473e-05
585	2	MAG17	**	MAG17_13_127		K02040	pstS; phosphate transport system substrate-binding protein	346	3.83635e-05	0	0	0.00011509
586	2	MAG18		MAG18_111_2		K02358	tuf, TUFM; elongation factor Tu	396	5.47933e-05	0	0.000114101	5.02794e-05
587	2	MAG20		MAG20_1_35				313	9.62382e-05	0	0.000288715	0
588	2	MAG20		MAG20_14_4		K02055	ABC.SP.S; putative spermidine/putrescine transport system substrate-binding protein	363	4.58667e-05	8.27499e-05	0	5.48502e-05
589	2	MAG20		MAG20_55_11		K04078	groES, HSPE1; chaperonin GroES	104	0.000160093	0.000288829	0	0.000191448
590	2	MAG21		MAG21_14_76		K00338	nuoI; NADH-quinone oxidoreductase subunit I [EC:7.1.1.2]	162	0.000123614	0.000370842	0	0
591	2	MAG26		MAG26_80_72		K01251	AHCY, ahcY; adenosylhomocysteinase [EC:3.13.2.1]	429	7.02157e-05	0	0.000210647	0
592	2	MAG28		MAG28_21_1		K09845	crtD; 1-hydroxycarotenoid 3,4-desaturase [EC:1.3.99.27]	198	0.000126636	0.000151708	0.000228201	0
593	2	MAG29		MAG29_22_15		K01647	CS, gltA; citrate synthase [EC:2.3.3.1]	431	5.03437e-05	0	0.000104835	4.61964e-05
594	2	MAG29		MAG29_30_18		K08720	ompU; outer membrane protein OmpU	306	5.44105e-05	9.81642e-05	0	6.50674e-05
595	2	MAG30		MAG30_14_3		K01895	ACSS1_2, acs; acetyl-CoA synthetase [EC:6.2.1.1]	647	2.57336e-05	4.64269e-05	0	3.07738e-05
596	2	MAG31		MAG31_250_1				483	3.44713e-05	6.2191e-05	0	4.12228e-05
597	2	MAG31		MAG31_317_1				387	3.42991e-05	0	0	0.000102897
598	2	MAG32		MAG32_99_11		K02111	ATPF1A, atpA; F-type H+/Na+-transporting ATPase subunit alpha [EC:7.1.2.2 7.2.2.1]	650	2.56148e-05	4.62127e-05	0	3.06317e-05
599	2	MAG33		MAG33_174_6		K04079	HSP90A, htpG; molecular chaperone HtpG	52	0.000417272	0	0.00086892	0.000382897
600	2	MAG33		MAG33_199_3				283	7.66719e-05	0	0.00015966	7.03556e-05
601	2	MAG33		MAG33_6_25		K21572	susD; starch-binding outer membrane protein, SusD/RagB family	434	3.83632e-05	6.92125e-05	0	4.5877e-05
602	2	MAG37		MAG37_11_103		K00208	fabI; enoyl-[acyl-carrier protein] reductase I [EC:1.3.1.9 1.3.1.10]	279	5.96761e-05	0.000107664	0	7.13643e-05
603	2	MAG37		MAG37_8_137		K03798	ftsH, hflB; cell division protease FtsH [EC:3.4.24.-]	642	2.5934e-05	4.67885e-05	0	3.10135e-05
604	2	MAG38		MAG38_69_13		K04077	groEL, HSPD1; chaperonin GroEL	553	3.62125e-05	0.000108637	0	0
605	2	MAG40		MAG40_34_4		K02967	RP-S2, MRPS2, rpsB; small subunit ribosomal protein S2	49	0.000408683	0.00122605	0	0
606	2	MAG41		MAG41_1_203		K01251	AHCY, ahcY; adenosylhomocysteinase [EC:3.13.2.1]	480	6.27553e-05	0	0.000188266	0
607	2	MAG41		MAG41_11_49		K13810	tal-pgi; transaldolase / glucose-6-phosphate isomerase [EC:2.2.1.2 5.3.1.9]	362	3.66678e-05	0	0	0.000110004
608	2	MAG42		MAG42_13_158		K00600	glyA, SHMT; glycine hydroxymethyltransferase [EC:2.1.2.1]	432	3.85408e-05	6.95329e-05	0	4.60894e-05
609	2	MAG45		MAG45_21_2		K02112	ATPF1B, atpD; F-type H+/Na+-transporting ATPase subunit beta [EC:7.1.2.2 7.2.2.1]	469	4.62647e-05	0	9.63408e-05	4.24534e-05
610	2	MAG46		MAG46_64_10		K09760	rmuC; DNA recombination protein RmuC	382	4.35854e-05	7.86341e-05	0	5.21221e-05
611	2	MAG47		MAG47_22_19				384	6.52969e-05	7.82246e-05	0.000117666	0
612	2	MAG50		MAG50_18_4		K02988	RP-S5, MRPS5, rpsE; small subunit ribosomal protein S5	166	0.000120635	0.000361906	0	0
613	2	MAG52		MAG52_1_7	Tery_4192		RTX toxins and related Ca2 binding proteins	1255	1.05767e-05	0	0	3.17301e-05
614	2	MAG52		MAG52_10_24	Tery_2082	K03465	thyX, thy1; thymidylate synthase (FAD) [EC:2.1.1.148]	447	4.47997e-05	0.000134399	0	0
615	2	MAG52		MAG52_103_6		K00761	upp, UPRT; uracil phosphoribosyltransferase [EC:2.4.2.9]	216	0.000100454	0	0.000209184	9.21789e-05
616	2	MAG52		MAG52_114_3	Tery_2737		Transposase	495	3.36356e-05	6.06833e-05	0	4.02235e-05
617	2	MAG52		MAG52_116_6		K01061	E3.1.1.45; carboxymethylenebutenolidase [EC:3.1.1.45]	230	7.23897e-05	0.000130601	0	8.6568e-05
618	2	MAG52		MAG52_120_13	Tery_5059		PDZ domain (Also known as DHR or GLGF)	417	5.20339e-05	0	0.000108354	4.77473e-05
619	2	MAG52		MAG52_126_6	Tery_2926	K00873	PK, pyk; pyruvate kinase [EC:2.7.1.40]	587	2.83639e-05	5.11725e-05	0	3.39193e-05
620	2	MAG52		MAG52_127_3	Tery_3688	K00835	avtA; valine--pyruvate aminotransferase [EC:2.6.1.66]	421	3.15291e-05	0	0	9.45873e-05
621	2	MAG52		MAG52_127_5	Tery_3686	K00772	mtaP, MTAP; 5'-methylthioadenosine phosphorylase [EC:2.4.2.28]	292	6.85804e-05	0.000205741	0	0
622	2	MAG52		MAG52_13_12		K00939	adk, AK; adenylate kinase [EC:2.7.4.3]	193	0.000103759	0.000311277	0	0
623	2	MAG52		MAG52_130_2	Tery_1073	K00548	metH, MTR; 5-methyltetrahydrofolate--homocysteine methyltransferase [EC:2.1.1.13]	1190	1.11544e-05	0	0	3.34633e-05
624	2	MAG52		MAG52_132_8	Tery_1907		Zn-dependent protease with chaperone function	290	5.74125e-05	0.00010358	0	6.86574e-05
625	2	MAG52		MAG52_14_15				81	0.000205551	0.000370842	0	0.00024581
626	2	MAG52		MAG52_141_2			Protein of unknown function (DUF938)	212	7.8536e-05	0.00014169	0	9.39181e-05
627	2	MAG52		MAG52_155_2		K03561	exbB; biopolymer transport protein ExbB	248	5.35232e-05	0	0	0.00016057
628	2	MAG52		MAG52_167_6		K00794	ribH, RIB4; 6,7-dimethyl-8-ribityllumazine synthase [EC:2.5.1.78]	193	8.62675e-05	0.000155639	0	0.000103164
629	2	MAG52		MAG52_170_2			PFAM SPFH domain Band 7 family	269	9.3212e-05	0.000111666	0.00016797	0
630	2	MAG52		MAG52_176_4	Tery_4110	K02001	proW; glycine betaine/proline transport system permease protein	671	2.48131e-05	4.47664e-05	0	2.96731e-05
631	2	MAG52		MAG52_176_5	Tery_4109	K02000	proV; glycine betaine/proline transport system ATP-binding protein [EC:7.6.2.9]	401	3.31016e-05	0	0	9.93049e-05
632	2	MAG52		MAG52_18_18	Tery_1457	K01868	TARS, thrS; threonyl-tRNA synthetase [EC:6.1.1.3]	608	2.73842e-05	4.9405e-05	0	3.27478e-05
633	2	MAG52		MAG52_19_10			Belongs to the rubredoxin family	113	0.000147342	0.000265825	0	0.0001762
634	2	MAG52		MAG52_19_12		K05582	ndhK; NAD(P)H-quinone oxidoreductase subunit K [EC:7.1.1.2]	240	6.93734e-05	0.000125159	0	8.2961e-05
635	2	MAG52		MAG52_193_6			Carbon dioxide concentrating mechanism carboxysome shell protein	101	0.000214833	0	0.000447365	0.000197135
636	2	MAG52		MAG52_2_5		K15311	pksG; polyketide biosynthesis 3-hydroxy-3-methylglutaryl-CoA synthase-like enzyme PksG	419	5.98425e-05	7.16903e-05	0.000107837	0
637	2	MAG52		MAG52_206_1	Tery_3355	K02035	ABC.PE.S; peptide/nickel transport system substrate-binding protein	550	3.0272e-05	5.4615e-05	0	3.62012e-05
638	2	MAG52		MAG52_23_10	Tery_2484	K02705	psbC; photosystem II CP43 chlorophyll apoprotein	343	4.85412e-05	8.7575e-05	0	5.80485e-05
639	2	MAG52		MAG52_237_3				133	0.000150568	0.000451703	0	0
640	2	MAG52		MAG52_242_6		K02970	RP-S21, MRPS21, rpsU; small subunit ribosomal protein S21	59	0.000224979	0	0	0.000674937
641	2	MAG52		MAG52_243_3			Tellurite resistance protein TerB	148	0.000112497	0.000202961	0	0.000134531
642	2	MAG52		MAG52_256_2	Tery_0556	K01011	TST, MPST, sseA; thiosulfate/3-mercaptopyruvate sulfurtransferase [EC:2.8.1.1 2.8.1.2]	276	4.80933e-05	0	0	0.00014428
643	2	MAG52		MAG52_26_12			Pentapeptide repeats (8 copies)	146	0.000114039	0.000205741	0	0.000136374
644	2	MAG52		MAG52_28_3			PFAM Protein of function (DUF2518)	176	7.54191e-05	0	0	0.000226257
645	2	MAG52		MAG52_287_2	Tery_2624		PFAM Caspase domain	799	1.6613e-05	0	0	4.98389e-05
646	2	MAG52		MAG52_290_3	Tery_2747	K06873	K06873; uncharacterized protein	357	7.02353e-05	8.41407e-05	0.000126565	0
647	2	MAG52		MAG52_293_1	Tery_2327	K01551	arsA, ASNA1, GET3; arsenite/tail-anchored protein-transporting ATPase [EC:7.3.2.7 7.3.-.-]	626	2.12041e-05	0	0	6.36123e-05
648	2	MAG52		MAG52_31_10	Tery_3268		zinc metalloprotease	361	4.61208e-05	8.32084e-05	0	5.51541e-05
649	2	MAG52		MAG52_31_16			Response regulator receiver domain	181	9.19869e-05	0.000165957	0	0.000110004
650	2	MAG52		MAG52_312_2			Pentapeptide repeats (9 copies)	360	4.62489e-05	8.34395e-05	0	5.53073e-05
651	2	MAG52		MAG52_316_5	Tery_3622	K03405	chlI, bchI; magnesium chelatase subunit I [EC:6.6.1.1]	368	4.52435e-05	8.16256e-05	0	5.4105e-05
652	2	MAG52		MAG52_317_3	Tery_0097	K03294	TC.APA; basic amino acid/polyamine antiporter, APA family	432	3.85408e-05	6.95329e-05	0	4.60894e-05
653	2	MAG52		MAG52_32_6			Protein of unknown function (DUF4089)	60	0.0004179	0.000500637	0.000753064	0
654	2	MAG52		MAG52_334_1		K07213	ATOX1, ATX1, copZ, golB; copper chaperone	64	0.000339034	0	0.000705997	0.000311104
655	2	MAG52		MAG52_339_4	Tery_0543	K03695	clpB; ATP-dependent Clp protease ATP-binding subunit ClpB	864	1.53631e-05	0	0	4.60894e-05
656	2	MAG52		MAG52_350_3		K03564	BCP, PRXQ, DOT5; thioredoxin-dependent peroxiredoxin [EC:1.11.1.24]	183	0.000109429	0.000328287	0	0
657	2	MAG52		MAG52_355_4	Tery_2181	K22305	psp; phosphoserine phosphatase [EC:3.1.3.3]	451	3.69171e-05	6.66036e-05	0	4.41477e-05
658	2	MAG52		MAG52_36_11			Belongs to the serpin family	374	5.35441e-05	0.000160632	0	0
659	2	MAG52		MAG52_367_3	Tery_1057	K03321	TC.SULP; sulfate permease, SulP family	573	2.90569e-05	5.24227e-05	0	3.47481e-05
660	2	MAG52		MAG52_375_2	Tery_0863	K06888	K06888; uncharacterized protein	688	3.64448e-05	4.36602e-05	6.56742e-05	0
661	2	MAG52		MAG52_391_1	Tery_3730	K01147	rnb; exoribonuclease II [EC:3.1.13.1]	674	2.47027e-05	4.45671e-05	0	2.9541e-05
662	2	MAG52		MAG52_396_3	Tery_1823	K10960	chlP, bchP; geranylgeranyl diphosphate/geranylgeranyl-bacteriochlorophyllide a reductase [EC:1.3.1.83 1.3.1.111]	415	3.1985e-05	0	0	9.59549e-05
663	2	MAG52		MAG52_4_25	Tery_0587	K00133	asd; aspartate-semialdehyde dehydrogenase [EC:1.2.1.11]	345	3.84747e-05	0	0	0.000115424
664	2	MAG52		MAG52_4_4	Tery_0577	K01892	HARS, hisS; histidyl-tRNA synthetase [EC:6.1.1.21]	520	3.20185e-05	5.77658e-05	0	3.82897e-05
665	2	MAG52		MAG52_40_4	Tery_4421		Part of the tripartite ATP-independent periplasmic (TRAP) transport system	370	4.4999e-05	8.11844e-05	0	5.38125e-05
666	2	MAG52		MAG52_401_1	Tery_0490	K01711	gmd, GMDS; GDPmannose 4,6-dehydratase [EC:4.2.1.47]	326	5.10725e-05	9.21418e-05	0	6.10756e-05
667	2	MAG52		MAG52_404_5				270	6.16653e-05	0.000111253	0	7.37431e-05
668	2	MAG52		MAG52_415_2	Tery_3434		PFAM Glycosyl transferase family 2	319	6.80193e-05	0	0.000141642	6.24158e-05
669	2	MAG52		MAG52_422_1			synthase	1201	1.38631e-05	2.5011e-05	0	1.65784e-05
670	2	MAG52		MAG52_425_7			PFAM CBS domain	153	0.000108821	0.000196328	0	0.000130135
671	2	MAG52		MAG52_434_3				114	0.000146049	0.000263493	0	0.000174655
672	2	MAG52		MAG52_48_3			Domain of Unknown Function (DUF928)	239	6.96637e-05	0.000125683	0	8.33081e-05
673	2	MAG52		MAG52_484_2	Tery_1244	K07114	yfbK; Ca-activated chloride channel homolog	412	3.22179e-05	0	0	9.66536e-05
674	2	MAG52		MAG52_501_1	Tery_4698	K01437	ASPA, aspA; aspartoacylase [EC:3.5.1.15]	293	4.53029e-05	0	0	0.000135909
675	2	MAG52		MAG52_502_4				33	0.000504534	0.000910249	0	0.000603353
676	2	MAG52		MAG52_519_2	Tery_4703	K00325	pntB; H+-translocating NAD(P) transhydrogenase subunit beta [EC:1.6.1.2 7.1.1.1]	468	4.63636e-05	0	9.65466e-05	4.25441e-05
677	2	MAG52		MAG52_52_11	Tery_1920	K02035	ABC.PE.S; peptide/nickel transport system substrate-binding protein	569	2.33282e-05	0	0	6.99847e-05
678	2	MAG52		MAG52_52_12			PFAM Flavin reductase like domain	163	0.000102145	0.000184284	0	0.000122151
679	2	MAG52		MAG52_53_1	Tery_0466	K00284	GLU, gltS; glutamate synthase (ferredoxin) [EC:1.4.7.1]	1550	1.07417e-05	1.93795e-05	0	1.28456e-05
680	2	MAG52		MAG52_535_3	Tery_0027	K03168	topA; DNA topoisomerase I [EC:5.6.2.1]	872	1.90936e-05	3.44475e-05	0	2.28333e-05
681	2	MAG52		MAG52_541_1	Tery_0767	K03750	moeA; molybdopterin molybdotransferase [EC:2.10.1.1]	411	5.27936e-05	0	0.000109936	4.84444e-05
682	2	MAG52		MAG52_549_3	Tery_4687		Family of unknown function (DUF5357)	346	4.81203e-05	8.68157e-05	0	5.75452e-05
683	2	MAG52		MAG52_563_5			Tetratricopeptide repeat	295	5.64394e-05	0.000101825	0	6.74937e-05
684	2	MAG52		MAG52_585_3		K03671	trxA; thioredoxin 1	109	0.000152749	0.00027558	0	0.000182666
685	2	MAG52		MAG52_600_2	Tery_4385	K09118	K09118; uncharacterized protein	921	1.80778e-05	3.26148e-05	0	2.16185e-05
686	2	MAG52		MAG52_603_3			Interacts with outer membrane receptor proteins that carry out high-affinity binding and energy dependent uptake into the periplasmic space of specific substrates. It could act to transduce energy from the cytoplasmic membrane to specific energy- requiring processes in the outer membrane, resulting in the release into the periplasm of ligands bound by these outer membrane proteins	295	5.64394e-05	0.000101825	0	6.74937e-05
687	2	MAG52		MAG52_61_5			Secreted and surface protein containing fasciclin-like repeats	144	9.21789e-05	0	0	0.000276537
688	2	MAG52		MAG52_624_2		K20074	prpC, phpP; PPM family protein phosphatase [EC:3.1.3.16]	258	6.45334e-05	0.000116427	0	7.7173e-05
689	2	MAG52		MAG52_637_1	Tery_2478	K08678	UXS1, uxs; UDP-glucuronate decarboxylase [EC:4.1.1.35]	1046	1.269e-05	0	0	3.807e-05
690	2	MAG52		MAG52_647_4		K08903	psb28; photosystem II 13kDa protein	120	0.000110615	0	0	0.000331844
691	2	MAG52		MAG52_650_1	Tery_4806	K01872	AARS, alaS; alanyl-tRNA synthetase [EC:6.1.1.7]	874	1.90499e-05	3.43687e-05	0	2.2781e-05
692	2	MAG52		MAG52_66_10	Tery_1605	K02662	pilM; type IV pilus assembly protein PilM	365	4.56154e-05	8.22965e-05	0	5.45497e-05
693	2	MAG52		MAG52_669_1	Tery_4268		COG2513 PEP phosphonomutase and related enzymes	285	5.84197e-05	0.000105397	0	6.98619e-05
694	2	MAG52		MAG52_68_11	Tery_1965	K03802	cphA; cyanophycin synthetase [EC:6.3.2.29 6.3.2.30]	904	1.46834e-05	0	0	4.40501e-05
695	2	MAG52		MAG52_69_9			Response regulator containing a CheY-like receiver domain and an HTH DNA-binding domain	246	5.39584e-05	0	0	0.000161875
696	2	MAG52		MAG52_692_2			rRNA (guanine-N2-)-methyltransferase activity	247	6.74074e-05	0.000121612	0	8.06099e-05
697	2	MAG52		MAG52_7_24	Tery_1793		FAD dependent oxidoreductase	410	3.2375e-05	0	0	9.7125e-05
698	2	MAG52		MAG52_71_7			PFAM Pentapeptide repeats (8 copies)	210	0.000103325	0	0.000215161	9.48125e-05
699	2	MAG52		MAG52_732_2			protein conserved in bacteria	83	0.000200598	0.000361906	0	0.000239887
700	2	MAG52		MAG52_736_2	Tery_0802	K04652	hypB; hydrogenase nickel incorporation protein HypB	279	7.17759e-05	0.000215328	0	0
701	2	MAG52		MAG52_748_2	Tery_0488		Belongs to the peptidase S8 family	562	2.96257e-05	5.34488e-05	0	3.54282e-05
702	2	MAG52		MAG52_79_8		K02639	petF; ferredoxin	111	0.000119583	0	0	0.00035875
703	2	MAG52		MAG52_80_4	Tery_0659	K05575	ndhD; NAD(P)H-quinone oxidoreductase subunit 4 [EC:7.1.1.2]	526	2.52353e-05	0	0	7.57058e-05
704	2	MAG52		MAG52_809_1				106	0.000125224	0	0	0.000375672
705	2	MAG52		MAG52_810_3	Tery_2866	K01736	aroC; chorismate synthase [EC:4.2.3.5]	278	4.77473e-05	0	0	0.000143242
706	2	MAG52		MAG52_817_3		K00344	qor, CRYZ; NADPH:quinone reductase [EC:1.6.5.5]	332	3.99812e-05	0	0	0.000119944
707	2	MAG52		MAG52_93_5	Tery_5067		molecular chaperone with C-terminal Zn finger domain	782	2.7747e-05	0	5.77798e-05	2.54612e-05
708	2	MAG52		MAG52_952_1	Tery_1928	K01652	E2.2.1.6L, ilvB, ilvG, ilvI; acetolactate synthase I/II/III large subunit [EC:2.2.1.6]	545	2.43555e-05	0	0	7.30666e-05
709	2	MAG52		MAG52_96_4	Tery_2041	K00605	gcvT, AMT; aminomethyltransferase [EC:2.1.2.10]	381	3.48393e-05	0	0	0.000104518
710	2	MAG52		MAG52_96_8		K09966	K09966; uncharacterized protein	123	0.000162809	0.000488427	0	0
711	2	MAG52		MAG52_971_2		K01770	ispF; 2-C-methyl-D-erythritol 2,4-cyclodiphosphate synthase [EC:4.6.1.12]	165	0.000121367	0.0003641	0	0
712	1	MAG01		MAG01_1_186				435	2.30178e-05	6.90534e-05	0	0
713	1	MAG01		MAG01_2_177		K01895	ACSS1_2, acs; acetyl-CoA synthetase [EC:6.2.1.1]	648	2.32427e-05	0	6.97281e-05	0
714	1	MAG01		MAG01_2_388		K03544	clpX, CLPX; ATP-dependent Clp protease ATP-binding subunit ClpX	421	2.37832e-05	7.13497e-05	0	0
715	1	MAG01		MAG01_20_19		K11959	urtA; urea transport system substrate-binding protein	224	2.96289e-05	0	0	8.88868e-05
716	1	MAG01		MAG01_22_35		K01955	carB, CPA2; carbamoyl-phosphate synthase large subunit [EC:6.3.5.5]	1098	6.04452e-06	0	0	1.81335e-05
717	1	MAG01		MAG01_41_3		K02621	parC; topoisomerase IV subunit A [EC:5.6.2.2]	769	8.63053e-06	0	0	2.58916e-05
718	1	MAG01		MAG01_47_16		K02358	tuf, TUFM; elongation factor Tu	391	1.69741e-05	0	0	5.09223e-05
719	1	MAG01		MAG01_8_111		K06190	ispZ; intracellular septation protein	202	3.28558e-05	0	0	9.85675e-05
720	1	MAG01		MAG01_9_46		K03695	clpB; ATP-dependent Clp protease ATP-binding subunit ClpB	872	7.6111e-06	0	0	2.28333e-05
721	1	MAG03		MAG03_10_101		K00821	argD; acetylornithine/N-succinyldiaminopimelate aminotransferase [EC:2.6.1.11 2.6.1.17]	393	2.54777e-05	7.64332e-05	0	0
722	1	MAG03		MAG03_27_13		K01955	carB, CPA2; carbamoyl-phosphate synthase large subunit [EC:6.3.5.5]	1105	6.00622e-06	0	0	1.80187e-05
723	1	MAG03		MAG03_7_156		K00927	PGK, pgk; phosphoglycerate kinase [EC:2.7.2.3]	392	3.84216e-05	0	0.000115265	0
724	1	MAG03		MAG03_9_110		K06938	K06938; uncharacterized protein	86	0.000116427	0.000349282	0	0
725	1	MAG04		MAG04_114_1		K07705	lytT, lytR; two-component system, LytTR family, response regulator LytT	250	4.0051e-05	0.000120153	0	0
726	1	MAG04		MAG04_116_2				248	4.0374e-05	0.000121122	0	0
727	1	MAG04		MAG04_124_5		K18890	mdlB, smdB; ATP-binding cassette, subfamily B, multidrug efflux pump	588	1.12872e-05	0	0	3.38616e-05
728	1	MAG04		MAG04_125_9				427	3.52723e-05	0	0.000105817	0
729	1	MAG04		MAG04_215_1				864	7.68157e-06	0	0	2.30447e-05
730	1	MAG04		MAG04_237_2		K03217	yidC, spoIIIJ, OXA1, ccfA; YidC/Oxa1 family membrane protein insertase	641	2.34965e-05	0	7.04896e-05	0
731	1	MAG04		MAG04_238_7				262	2.53316e-05	0	0	7.59948e-05
732	1	MAG04		MAG04_245_4				185	5.41229e-05	0.000162369	0	0
733	1	MAG04		MAG04_25_24		K02111	ATPF1A, atpA; F-type H+/Na+-transporting ATPase subunit alpha [EC:7.1.2.2 7.2.2.1]	525	1.90719e-05	5.72157e-05	0	0
734	1	MAG04		MAG04_33_13		K01251	AHCY, ahcY; adenosylhomocysteinase [EC:3.13.2.1]	438	3.43865e-05	0	0.000103159	0
735	1	MAG04		MAG04_435_1				918	1.64066e-05	0	4.92198e-05	0
736	1	MAG04		MAG04_44_16		K04077	groEL, HSPD1; chaperonin GroEL	545	1.8372e-05	5.5116e-05	0	0
737	1	MAG04		MAG04_79_6				111	5.97917e-05	0	0	0.000179375
738	1	MAG04		MAG04_83_8		K07798	cusB, silB; membrane fusion protein, copper/silver efflux system	568	1.16846e-05	0	0	3.50539e-05
739	1	MAG05		MAG05_1_124		K03553	recA; recombination protein RecA	349	4.31555e-05	0	0.000129467	0
740	1	MAG05		MAG05_1_126		K01895	ACSS1_2, acs; acetyl-CoA synthetase [EC:6.2.1.1]	646	1.54996e-05	4.64988e-05	0	0
741	1	MAG05		MAG05_1_192		K02970	RP-S21, MRPS21, rpsU; small subunit ribosomal protein S21	71	0.000141025	0.000423074	0	0
742	1	MAG05		MAG05_11_77		K00973	rfbA, rmlA, rffH; glucose-1-phosphate thymidylyltransferase [EC:2.7.7.24]	293	5.14037e-05	0	0.000154211	0
743	1	MAG05		MAG05_18_21				196	7.68432e-05	0	0.00023053	0
744	1	MAG05		MAG05_2_78		K04077	groEL, HSPD1; chaperonin GroEL	549	1.82381e-05	5.47144e-05	0	0
745	1	MAG05	**	MAG05_21_3		K03406	mcp; methyl-accepting chemotaxis protein	705	1.42025e-05	4.26074e-05	0	0
746	1	MAG05		MAG05_27_36		K02357	tsf, TSFM; elongation factor Ts	283	3.53807e-05	0.000106142	0	0
747	1	MAG05		MAG05_28_39				456	2.19578e-05	6.58733e-05	0	0
748	1	MAG05		MAG05_3_82		K01689	ENO, eno; enolase [EC:4.2.1.11]	430	2.32855e-05	6.98564e-05	0	0
749	1	MAG05		MAG05_4_67		K08300	rne; ribonuclease E [EC:3.1.26.12]	1080	9.27106e-06	2.78132e-05	0	0
750	1	MAG05		MAG05_42_33		K07486	K07486; transposase	62	0.000107046	0	0	0.000321139
751	1	MAG05		MAG05_47_4				611	1.63875e-05	4.91624e-05	0	0
752	1	MAG05		MAG05_5_27		K01610	E4.1.1.49, pckA; phosphoenolpyruvate carboxykinase (ATP) [EC:4.1.1.49]	512	1.29627e-05	0	0	3.8888e-05
753	1	MAG05		MAG05_5_53		K02950	RP-S12, MRPS12, rpsL; small subunit ribosomal protein S12	124	8.07479e-05	0.000242244	0	0
754	1	MAG05		MAG05_5_57		K03043	rpoB; DNA-directed RNA polymerase subunit beta [EC:2.7.7.6]	1341	4.9492e-06	0	0	1.48476e-05
755	1	MAG05		MAG05_53_14		K02945	RP-S1, rpsA; small subunit ribosomal protein S1	555	1.8041e-05	5.41229e-05	0	0
756	1	MAG05		MAG05_58_2		K01878	glyQ; glycyl-tRNA synthetase alpha chain [EC:6.1.1.14]	299	2.21969e-05	0	0	6.65908e-05
757	1	MAG05		MAG05_63_17		K03645	seqA; negative modulator of initiation of replication	182	3.64664e-05	0	0	0.000109399
758	1	MAG05		MAG05_7_2				238	6.32827e-05	0	0.000189848	0
759	1	MAG05		MAG05_9_50				100	6.63688e-05	0	0	0.000199106
760	1	MAG05		MAG05_9_55		K03040	rpoA; DNA-directed RNA polymerase subunit alpha [EC:2.7.7.6]	328	3.05267e-05	9.158e-05	0	0
761	1	MAG05		MAG05_9_68		K02931	RP-L5, MRPL5, rplE; large subunit ribosomal protein L5	179	5.59371e-05	0.000167811	0	0
762	1	MAG06		MAG06_1_42		K15782	doeX; Lrp/AsnC family transcriptional regulator, regulator of ectoine-degradation genes	159	6.29732e-05	0.00018892	0	0
763	1	MAG06		MAG06_136_19				244	2.72003e-05	0	0	8.1601e-05
764	1	MAG06		MAG06_165_1				116	5.72145e-05	0	0	0.000171643
765	1	MAG06		MAG06_174_2		K03536	rnpA; ribonuclease P protein component [EC:3.1.26.5]	164	9.1837e-05	0	0.000275511	0
766	1	MAG06		MAG06_269_5		K07497	K07497; putative transposase	73	0.000137161	0.000411483	0	0
767	1	MAG06		MAG06_276_5		K06726	rbsD; D-ribose pyranase [EC:5.4.99.62]	139	7.20341e-05	0.000216102	0	0
768	1	MAG06		MAG06_372_2				116	8.63168e-05	0.00025895	0	0
769	1	MAG06		MAG06_382_1				249	6.0487e-05	0	0.000181461	0
770	1	MAG06		MAG06_395_3		K04077	groEL, HSPD1; chaperonin GroEL	547	1.83048e-05	5.49145e-05	0	0
771	1	MAG06		MAG06_64_5		K02035	ABC.PE.S; peptide/nickel transport system substrate-binding protein	157	4.22731e-05	0	0	0.000126819
772	1	MAG06		MAG06_73_10				78	0.000128369	0.000385106	0	0
773	1	MAG06		MAG06_81_5		K03498	trkH, trkG, ktrB, ktrD; trk/ktr system potassium uptake protein	482	1.37695e-05	0	0	4.13084e-05
774	1	MAG07		MAG07_1_1029		K09013	sufC; Fe-S cluster assembly ATP-binding protein	250	2.65475e-05	0	0	7.96425e-05
775	1	MAG08		MAG08_1_76				255	2.6027e-05	0	0	7.80809e-05
776	1	MAG08		MAG08_123_9		K00123	fdoG, fdhF, fdwA; formate dehydrogenase major subunit [EC:1.17.1.9]	955	1.04845e-05	3.14536e-05	0	0
777	1	MAG08		MAG08_138_8				221	3.00311e-05	0	0	9.00934e-05
778	1	MAG08		MAG08_176_2				136	4.88006e-05	0	0	0.000146402
779	1	MAG08		MAG08_178_4		K00031	IDH1, IDH2, icd; isocitrate dehydrogenase [EC:1.1.1.42]	404	2.4784e-05	7.43521e-05	0	0
780	1	MAG08		MAG08_215_8		K00023	phbB; acetoacetyl-CoA reductase [EC:1.1.1.36]	241	4.15467e-05	0.00012464	0	0
781	1	MAG08		MAG08_312_7		K02358	tuf, TUFM; elongation factor Tu	32	0.000207402	0	0	0.000622207
782	1	MAG08		MAG08_70_9		K03798	ftsH, hflB; cell division protease FtsH [EC:3.4.24.-]	615	1.07917e-05	0	0	3.2375e-05
783	1	MAG09		MAG09_188_9				202	4.9568e-05	0.000148704	0	0
784	1	MAG09		MAG09_20_3		K04077	groEL, HSPD1; chaperonin GroEL	550	1.8205e-05	5.4615e-05	0	0
785	1	MAG09		MAG09_251_6		K01251	AHCY, ahcY; adenosylhomocysteinase [EC:3.13.2.1]	402	2.49073e-05	7.4722e-05	0	0
786	1	MAG09		MAG09_274_3				402	1.65096e-05	0	0	4.95289e-05
787	1	MAG09		MAG09_367_5		K07263	pqqL; zinc protease [EC:3.4.24.-]	407	1.63068e-05	0	0	4.89205e-05
788	1	MAG09		MAG09_400_2				640	1.03701e-05	0	0	3.11104e-05
789	1	MAG09		MAG09_655_2		K03286	TC.OOP; OmpA-OmpF porin, OOP family	594	1.11732e-05	0	0	3.35196e-05
790	1	MAG09		MAG09_72_6				311	2.13404e-05	0	0	6.40213e-05
791	1	MAG09		MAG09_77_6				915	1.64604e-05	0	4.93812e-05	0
792	1	MAG09		MAG09_8_9		K02358	tuf, TUFM; elongation factor Tu	397	1.67176e-05	0	0	5.01527e-05
793	1	MAG10		MAG10_115_2				1390	4.77473e-06	0	0	1.43242e-05
794	1	MAG10		MAG10_142_6		K00927	PGK, pgk; phosphoglycerate kinase [EC:2.7.2.3]	368	2.72085e-05	8.16256e-05	0	0
795	1	MAG10		MAG10_171_2		K01873	VARS, valS; valyl-tRNA synthetase [EC:6.1.1.9]	871	7.61984e-06	0	0	2.28595e-05
796	1	MAG10		MAG10_171_4		K01255	CARP, pepA; leucyl aminopeptidase [EC:3.4.11.1]	518	1.93296e-05	5.79889e-05	0	0
797	1	MAG10		MAG10_323_3		K02111	ATPF1A, atpA; F-type H+/Na+-transporting ATPase subunit alpha [EC:7.1.2.2 7.2.2.1]	167	3.97418e-05	0	0	0.000119225
798	1	MAG10		MAG10_357_5		K01710	rfbB, rmlB, rffG; dTDP-glucose 4,6-dehydratase [EC:4.2.1.46]	353	2.83647e-05	8.50941e-05	0	0
799	1	MAG10		MAG10_431_2		K03798	ftsH, hflB; cell division protease FtsH [EC:3.4.24.-]	247	2.687e-05	0	0	8.06099e-05
800	1	MAG10		MAG10_8_9		K01698	hemB, ALAD; porphobilinogen synthase [EC:4.2.1.24]	336	1.97526e-05	0	0	5.92578e-05
801	1	MAG10		MAG10_89_2				207	4.83707e-05	0.000145112	0	0
802	1	MAG11		MAG11_1_239		K02482	flgS; two-component system, NtrC family, sensor kinase [EC:2.7.13.3]	677	2.22471e-05	0	6.67412e-05	0
803	1	MAG11		MAG11_11_7				157	4.22731e-05	0	0	0.000126819
804	1	MAG11		MAG11_12_17		K02313	dnaA; chromosomal replication initiator protein	463	1.43345e-05	0	0	4.30035e-05
805	1	MAG11		MAG11_21_25		K01834	PGAM, gpmA; 2,3-bisphosphoglycerate-dependent phosphoglycerate mutase [EC:5.4.2.11]	248	4.0374e-05	0.000121122	0	0
806	1	MAG11		MAG11_22_16		K00836	ectB, dat; diaminobutyrate-2-oxoglutarate transaminase [EC:2.6.1.76]	425	1.56162e-05	0	0	4.68486e-05
807	1	MAG11		MAG11_26_7		K03704	cspA; cold shock protein	69	0.000145112	0.000435337	0	0
808	1	MAG11		MAG11_4_170		K00789	metK, MAT; S-adenosylmethionine synthetase [EC:2.5.1.6]	388	2.5806e-05	7.74181e-05	0	0
809	1	MAG11		MAG11_4_42		K04077	groEL, HSPD1; chaperonin GroEL	548	1.21111e-05	0	0	3.63333e-05
810	1	MAG11		MAG11_7_134		K00023	phbB; acetoacetyl-CoA reductase [EC:1.1.1.36]	247	6.09768e-05	0	0.00018293	0
811	1	MAG11		MAG11_7_45				278	3.60171e-05	0.000108051	0	0
812	1	MAG12		MAG12_1_1019		K00425	cydA; cytochrome bd ubiquinol oxidase subunit I [EC:7.1.1.7]	470	1.4121e-05	0	0	4.23631e-05
813	1	MAG12		MAG12_1_1104		K00249	ACADM, acd; acyl-CoA dehydrogenase [EC:1.3.8.7]	385	2.60071e-05	7.80214e-05	0	0
814	1	MAG12		MAG12_7_77		K00927	PGK, pgk; phosphoglycerate kinase [EC:2.7.2.3]	405	2.47228e-05	7.41685e-05	0	0
815	1	MAG13		MAG13_1_651		K01875	SARS, serS; seryl-tRNA synthetase [EC:6.1.1.11]	430	1.54346e-05	0	0	4.63038e-05
816	1	MAG13		MAG13_2_47				45	0.000222505	0.000667516	0	0
817	1	MAG14		MAG14_123_48				138	4.80933e-05	0	0	0.00014428
818	1	MAG14		MAG14_140_4		K00656	E2.3.1.54, pflD; formate C-acetyltransferase [EC:2.3.1.54]	612	1.63607e-05	4.90821e-05	0	0
819	1	MAG14		MAG14_181_2		K01876	DARS2, aspS; aspartyl-tRNA synthetase [EC:6.1.1.12]	590	1.69708e-05	5.09123e-05	0	0
820	1	MAG14		MAG14_185_15		K04077	groEL, HSPD1; chaperonin GroEL	547	1.21332e-05	0	0	3.63997e-05
821	1	MAG14		MAG14_191_16				293	3.41732e-05	0.00010252	0	0
822	1	MAG14		MAG14_31_3				188	8.01132e-05	0	0.000240339	0
823	1	MAG14		MAG14_34_5				528	1.25698e-05	0	0	3.77095e-05
824	1	MAG14		MAG14_49_12		K00588	E2.1.1.104; caffeoyl-CoA O-methyltransferase [EC:2.1.1.104]	219	3.03054e-05	0	0	9.09161e-05
825	1	MAG14		MAG14_78_1		K01869	LARS, leuS; leucyl-tRNA synthetase [EC:6.1.1.4]	841	1.19058e-05	3.57173e-05	0	0
826	1	MAG14		MAG14_81_4		K03531	ftsZ; cell division protein FtsZ	439	1.51182e-05	0	0	4.53545e-05
827	1	MAG14		MAG14_84_4		K03733	xerC; integrase/recombinase XerC	303	2.19039e-05	0	0	6.57117e-05
828	1	MAG15		MAG15_212_3		K00425	cydA; cytochrome bd ubiquinol oxidase subunit I [EC:7.1.1.7]	455	3.31017e-05	0	9.93051e-05	0
829	1	MAG15		MAG15_95_7		K02032	ddpF; peptide/nickel transport system ATP-binding protein	332	4.53653e-05	0	0.000136096	0
830	1	MAG16		MAG16_10_147				457	1.45227e-05	0	0	4.35681e-05
831	1	MAG16		MAG16_6_228				341	1.9463e-05	0	0	5.8389e-05
832	1	MAG16		MAG16_9_118		K03671	trxA; thioredoxin 1	107	9.3577e-05	0.000280731	0	0
833	1	MAG17		MAG17_1_161		K01473	hyuA; N-methylhydantoinase A [EC:3.5.2.14]	694	1.44276e-05	4.32828e-05	0	0
834	1	MAG17		MAG17_104_1		K02358	tuf, TUFM; elongation factor Tu	392	3.84216e-05	0	0.000115265	0
835	1	MAG17		MAG17_15_66				375	2.67006e-05	8.01019e-05	0	0
836	1	MAG17		MAG17_17_22		K00990	glnD; [protein-PII] uridylyltransferase [EC:2.7.7.59]	944	7.03059e-06	0	0	2.10918e-05
837	1	MAG17		MAG17_28_27				203	4.93239e-05	0.000147972	0	0
838	1	MAG17		MAG17_35_17		K02058	ABC.SS.S; simple sugar transport system substrate-binding protein	346	1.91817e-05	0	0	5.75452e-05
839	1	MAG17		MAG17_54_5				350	2.86078e-05	8.58235e-05	0	0
840	1	MAG17		MAG17_7_157		K02067	mlaD, linM; phospholipid/cholesterol/gamma-HCH transport system substrate-binding protein	666	1.50341e-05	4.51024e-05	0	0
841	1	MAG18		MAG18_1_4		K03529	smc; chromosome segregation protein	1535	4.3237e-06	0	0	1.29711e-05
842	1	MAG18		MAG18_11_11		K01637	E4.1.3.1, aceA; isocitrate lyase [EC:4.1.3.1]	420	3.58602e-05	0	0.000107581	0
843	1	MAG18		MAG18_111_10		K03046	rpoC; DNA-directed RNA polymerase subunit beta' [EC:2.7.7.6]	1607	4.12998e-06	0	0	1.23899e-05
844	1	MAG18		MAG18_111_8		K02935	RP-L7, MRPL12, rplL; large subunit ribosomal protein L7/L12	126	5.26736e-05	0	0	0.000158021
845	1	MAG18		MAG18_139_12				102	9.81642e-05	0.000294492	0	0
846	1	MAG18		MAG18_14_59		K07736	carD; CarD family transcriptional regulator, regulator of rRNA transcription	184	5.44171e-05	0.000163251	0	0
847	1	MAG18		MAG18_143_9		K00239	sdhA, frdA; succinate dehydrogenase flavoprotein subunit [EC:1.3.5.1]	655	1.01326e-05	0	0	3.03979e-05
848	1	MAG18		MAG18_158_6		K03686	dnaJ; molecular chaperone DnaJ	354	2.82846e-05	8.48538e-05	0	0
849	1	MAG18		MAG18_164_13				272	2.44003e-05	0	0	7.32009e-05
850	1	MAG18		MAG18_205_6				2350	6.40905e-06	0	1.92272e-05	0
851	1	MAG18		MAG18_218_10		K00986	ltrA; RNA-directed DNA polymerase [EC:2.7.7.49]	452	2.21521e-05	6.64563e-05	0	0
852	1	MAG18		MAG18_64_6				466	1.42422e-05	0	0	4.27267e-05
853	1	MAG18		MAG18_7_60				428	2.33943e-05	7.01828e-05	0	0
854	1	MAG18		MAG18_73_18		K06907	K06907; uncharacterized protein	632	1.05014e-05	0	0	3.15042e-05
855	1	MAG18		MAG18_78_3				1215	5.46245e-06	0	0	1.63874e-05
856	1	MAG18		MAG18_94_4				472	1.40612e-05	0	0	4.21835e-05
857	1	MAG19		MAG19_1_99		K03466	ftsK, spoIIIE; DNA segregation ATPase FtsK/SpoIIIE, S-DNA-T family	867	1.15487e-05	3.46462e-05	0	0
858	1	MAG19		MAG19_118_1				430	1.54346e-05	0	0	4.63038e-05
859	1	MAG19		MAG19_2_100		K14161	imuB; protein ImuB	465	1.42729e-05	0	0	4.28186e-05
860	1	MAG19		MAG19_28_1				3727	1.78076e-06	0	0	5.34227e-06
861	1	MAG19		MAG19_37_6				160	4.14805e-05	0	0	0.000124441
862	1	MAG19		MAG19_9_148		K03631	recN; DNA repair protein RecN (Recombination protein N)	557	1.79762e-05	5.39286e-05	0	0
863	1	MAG20		MAG20_1_107				671	9.89103e-06	0	0	2.96731e-05
864	1	MAG20		MAG20_1_39				360	1.84358e-05	0	0	5.53073e-05
865	1	MAG20		MAG20_1_88		K02358	tuf, TUFM; elongation factor Tu	391	1.69741e-05	0	0	5.09223e-05
866	1	MAG20		MAG20_105_2				344	1.92933e-05	0	0	5.78798e-05
867	1	MAG20		MAG20_114_5		K02488	pleD; two-component system, cell cycle response regulator [EC:2.7.7.65]	476	3.16413e-05	0	9.4924e-05	0
868	1	MAG20		MAG20_138_1		K02035	ABC.PE.S; peptide/nickel transport system substrate-binding protein	514	1.29122e-05	0	0	3.87366e-05
869	1	MAG20		MAG20_155_6				432	1.53631e-05	0	0	4.60894e-05
870	1	MAG20		MAG20_172_5		K10552	frcB; fructose transport system substrate-binding protein	341	1.9463e-05	0	0	5.8389e-05
871	1	MAG20		MAG20_27_1				82	0.000183674	0	0.000551022	0
872	1	MAG20		MAG20_55_12		K04077	groEL, HSPD1; chaperonin GroEL	548	1.82714e-05	5.48143e-05	0	0
873	1	MAG20		MAG20_76_7		K01299	E3.4.17.19; carboxypeptidase Taq [EC:3.4.17.19]	497	2.01464e-05	6.04391e-05	0	0
874	1	MAG20		MAG20_78_6		K02027	ABC.MS.S; multiple sugar transport system substrate-binding protein	453	1.46509e-05	0	0	4.39528e-05
875	1	MAG20		MAG20_9_5		K02040	pstS; phosphate transport system substrate-binding protein	329	2.01729e-05	0	0	6.05186e-05
876	1	MAG21		MAG21_2_1		K03286	TC.OOP; OmpA-OmpF porin, OOP family	110	6.03353e-05	0	0	0.000181006
877	1	MAG21		MAG21_2_203		K02259	COX15, ctaA; heme a synthase [EC:1.17.99.9]	355	2.82049e-05	8.46147e-05	0	0
878	1	MAG21		MAG21_3_247				394	1.68449e-05	0	0	5.05346e-05
879	1	MAG21		MAG21_7_45		K02886	RP-L2, MRPL2, rplB; large subunit ribosomal protein L2	278	3.60171e-05	0.000108051	0	0
880	1	MAG22		MAG22_13_18				1080	6.14526e-06	0	0	1.84358e-05
881	1	MAG22		MAG22_15_20				651	1.01949e-05	0	0	3.05847e-05
882	1	MAG22		MAG22_15_57				175	3.7925e-05	0	0	0.000113775
883	1	MAG22		MAG22_16_70				312	2.1272e-05	0	0	6.38161e-05
884	1	MAG22		MAG22_20_36		K00616	E2.2.1.2, talA, talB; transaldolase [EC:2.2.1.2]	365	2.74322e-05	8.22965e-05	0	0
885	1	MAG22		MAG22_21_4		K03217	yidC, spoIIIJ, OXA1, ccfA; YidC/Oxa1 family membrane protein insertase	619	1.07219e-05	0	0	3.21658e-05
886	1	MAG22		MAG22_3_32		K02343	dnaX; DNA polymerase III subunit gamma/tau [EC:2.7.7.7]	664	1.50794e-05	4.52383e-05	0	0
887	1	MAG22		MAG22_32_33				274	5.49682e-05	0	0.000164904	0
888	1	MAG22		MAG22_40_26				141	4.70701e-05	0	0	0.00014121
889	1	MAG22		MAG22_43_20		K06182	rluF; 23S rRNA pseudouridine2604 synthase [EC:5.4.99.21]	243	6.19806e-05	0	0.000185942	0
890	1	MAG22		MAG22_5_69				129	0.000116754	0	0.000350262	0
891	1	MAG22		MAG22_55_8		K02523	ispB; octaprenyl-diphosphate synthase [EC:2.5.1.90]	311	3.21953e-05	9.6586e-05	0	0
892	1	MAG22		MAG22_65_4				373	1.77932e-05	0	0	5.33797e-05
893	1	MAG22		MAG22_7_61				136	4.88006e-05	0	0	0.000146402
894	1	MAG22		MAG22_9_64		K01810	GPI, pgi; glucose-6-phosphate isomerase [EC:5.3.1.9]	545	1.8372e-05	5.5116e-05	0	0
895	1	MAG23		MAG23_1_275		K03704	cspA; cold shock protein	68	0.000147246	0.000441739	0	0
896	1	MAG24		MAG24_30_31				867	1.15487e-05	3.46462e-05	0	0
897	1	MAG24		MAG24_9_24		K13599	ntrX; two-component system, NtrC family, nitrogen regulation response regulator NtrX	456	2.19578e-05	6.58733e-05	0	0
898	1	MAG25		MAG25_10_39		K04042	glmU; bifunctional UDP-N-acetylglucosamine pyrophosphorylase / glucosamine-1-phosphate N-acetyltransferase [EC:2.7.7.23 2.3.1.157]	450	1.47486e-05	0	0	4.42459e-05
899	1	MAG25		MAG25_12_5				120	0.000125511	0	0.000376532	0
900	1	MAG25		MAG25_18_25		K09800	tamB; translocation and assembly module TamB	1385	4.79197e-06	0	0	1.43759e-05
901	1	MAG25		MAG25_2_138				353	1.88014e-05	0	0	5.64041e-05
902	1	MAG26		MAG26_135_18				513	2.93592e-05	0	8.80776e-05	0
903	1	MAG26		MAG26_79_36		K01638	aceB, glcB; malate synthase [EC:2.3.3.9]	536	1.86805e-05	5.60415e-05	0	0
904	1	MAG26		MAG26_90_19		K08738	CYC; cytochrome c	127	7.88405e-05	0.000236522	0	0
905	1	MAG27		MAG27_14_15				271	3.69474e-05	0.000110842	0	0
906	1	MAG27		MAG27_23_28		K09117	K09117; uncharacterized protein	165	6.06833e-05	0.00018205	0	0
907	1	MAG27		MAG27_33_36		K01426	E3.5.1.4, amiE; amidase [EC:3.5.1.4]	482	2.07733e-05	6.232e-05	0	0
908	1	MAG27		MAG27_43_3				367	1.80841e-05	0	0	5.42524e-05
909	1	MAG27		MAG27_57_5				225	4.45011e-05	0.000133503	0	0
910	1	MAG28		MAG28_160_9		K01999	livK; branched-chain amino acid transport system substrate-binding protein	449	1.47815e-05	0	0	4.43444e-05
911	1	MAG28		MAG28_427_2				110	9.10249e-05	0.000273075	0	0
912	1	MAG28		MAG28_461_3				65	0.000102106	0	0	0.000306317
913	1	MAG28		MAG28_52_11		K02025	ABC.MS.P; multiple sugar transport system permease protein	368	2.72085e-05	8.16256e-05	0	0
914	1	MAG28		MAG28_52_2				1116	5.94702e-06	0	0	1.78411e-05
915	1	MAG29		MAG29_1_540				170	8.85957e-05	0	0.000265787	0
916	1	MAG29		MAG29_11_63		K02035	ABC.PE.S; peptide/nickel transport system substrate-binding protein	576	1.15224e-05	0	0	3.45671e-05
917	1	MAG29		MAG29_14_89				497	3.03044e-05	0	9.09131e-05	0
918	1	MAG29		MAG29_19_52				326	3.07139e-05	9.21418e-05	0	0
919	1	MAG29		MAG29_5_7		K03497	parB, spo0J; ParB family transcriptional regulator, chromosome partitioning protein	299	5.03722e-05	0	0.000151116	0
920	1	MAG29		MAG29_7_109		K07080	K07080; uncharacterized protein	322	2.06114e-05	0	0	6.18343e-05
921	1	MAG30		MAG30_15_13		K02027	ABC.MS.S; multiple sugar transport system substrate-binding protein	519	1.27878e-05	0	0	3.83635e-05
922	1	MAG30		MAG30_202_1		K09969	aapJ, bztA; general L-amino acid transport system substrate-binding protein	102	6.50674e-05	0	0	0.000195202
923	1	MAG30		MAG30_376_1		K01886	QARS, glnS; glutaminyl-tRNA synthetase [EC:6.1.1.18]	503	1.31946e-05	0	0	3.95838e-05
924	1	MAG31		MAG31_13_35				347	4.34042e-05	0	0.000130213	0
925	1	MAG31		MAG31_136_3				185	5.41229e-05	0.000162369	0	0
926	1	MAG31		MAG31_142_1				1038	9.64619e-06	2.89386e-05	0	0
927	1	MAG31		MAG31_2_59		K00383	GSR, gor; glutathione reductase (NADPH) [EC:1.8.1.7]	456	3.30291e-05	0	9.90873e-05	0
928	1	MAG31		MAG31_251_1				482	1.37695e-05	0	0	4.13084e-05
929	1	MAG31		MAG31_29_5		K22905	stf3; omega-hydroxy-beta-dihydromenaquinone-9 sulfotransferase [EC:2.8.2.40]	385	2.60071e-05	7.80214e-05	0	0
930	1	MAG31		MAG31_3_82		K02988	RP-S5, MRPS5, rpsE; small subunit ribosomal protein S5	165	6.06833e-05	0.00018205	0	0
931	1	MAG31		MAG31_41_16		K03100	lepB; signal peptidase I [EC:3.4.21.89]	263	3.80713e-05	0.000114214	0	0
932	1	MAG32		MAG32_1_18		K22451	jgt; 4-alpha-glucanotransferase [EC:2.4.1.25]	584	1.13645e-05	0	0	3.40936e-05
933	1	MAG32		MAG32_101_4				234	2.83627e-05	0	0	8.50882e-05
934	1	MAG32		MAG32_129_17		K02358	tuf, TUFM; elongation factor Tu	398	2.51576e-05	7.54729e-05	0	0
935	1	MAG32		MAG32_166_7				389	1.70614e-05	0	0	5.11842e-05
936	1	MAG32		MAG32_26_3				635	1.57681e-05	4.73043e-05	0	0
937	1	MAG32		MAG32_67_4				374	1.77457e-05	0	0	5.3237e-05
938	1	MAG32		MAG32_7_29		K04043	dnaK, HSPA9; molecular chaperone DnaK	586	1.70866e-05	5.12598e-05	0	0
939	1	MAG32		MAG32_99_13		K02112	ATPF1B, atpD; F-type H+/Na+-transporting ATPase subunit beta [EC:7.1.2.2 7.2.2.1]	494	1.3435e-05	0	0	4.03049e-05
940	1	MAG33		MAG33_140_2				1114	8.9881e-06	2.69643e-05	0	0
941	1	MAG33		MAG33_184_2		K15312	pksH; polyketide biosynthesis enoyl-CoA hydratase PksH	255	2.6027e-05	0	0	7.80809e-05
942	1	MAG33		MAG33_246_2				148	4.48438e-05	0	0	0.000134531
943	1	MAG33		MAG33_25_18		K07107	ybgC; acyl-CoA thioester hydrolase [EC:3.1.2.-]	146	4.54581e-05	0	0	0.000136374
944	1	MAG33		MAG33_310_1				221	3.00311e-05	0	0	9.00934e-05
945	1	MAG33		MAG33_334_2				241	4.15467e-05	0.00012464	0	0
946	1	MAG33		MAG33_68_6				154	6.50178e-05	0.000195053	0	0
947	1	MAG33		MAG33_68_9		K06907	K06907; uncharacterized protein	688	1.45534e-05	4.36602e-05	0	0
948	1	MAG33		MAG33_82_7				85	7.80809e-05	0	0	0.000234243
949	1	MAG33		MAG33_83_1				301	2.20494e-05	0	0	6.61483e-05
950	1	MAG33		MAG33_97_9		K02014	TC.FEV.OM; iron complex outermembrane recepter protein	766	8.66433e-06	0	0	2.5993e-05
951	1	MAG34		MAG34_22_32				309	2.14786e-05	0	0	6.44357e-05
952	1	MAG34		MAG34_23_144				203	3.2694e-05	0	0	9.80819e-05
953	1	MAG34		MAG34_26_5				274	3.65429e-05	0.000109629	0	0
954	1	MAG34		MAG34_6_57				386	2.59398e-05	7.78193e-05	0	0
955	1	MAG34		MAG34_7_51		K04090	E1.2.7.8; indolepyruvate ferredoxin oxidoreductase [EC:1.2.7.8]	1182	1.27422e-05	0	3.82266e-05	0
956	1	MAG34		MAG34_7_64		K00302	soxA; sarcosine oxidase, subunit alpha [EC:1.5.3.24 1.5.3.1]	1010	1.49122e-05	0	4.47365e-05	0
957	1	MAG34		MAG34_8_137		K01070	frmB, ESD, fghA; S-formylglutathione hydrolase [EC:3.1.2.12]	280	2.37031e-05	0	0	7.11094e-05
958	1	MAG34		MAG34_8_239				906	1.66239e-05	0	4.98718e-05	0
959	1	MAG35		MAG35_1_129		K00927	PGK, pgk; phosphoglycerate kinase [EC:2.7.2.3]	403	2.48455e-05	7.45366e-05	0	0
960	1	MAG35		MAG35_10_60		K02956	RP-S15, MRPS15, rpsO; small subunit ribosomal protein S15	89	0.000112503	0.000337508	0	0
961	1	MAG35		MAG35_12_57		K01874	MARS, metG; methionyl-tRNA synthetase [EC:6.1.1.10]	572	1.16029e-05	0	0	3.48088e-05
962	1	MAG35		MAG35_12_94		K02886	RP-L2, MRPL2, rplB; large subunit ribosomal protein L2	278	3.60171e-05	0.000108051	0	0
963	1	MAG35		MAG35_8_45		K01687	ilvD; dihydroxy-acid dehydratase [EC:4.2.1.9]	578	1.73231e-05	5.19693e-05	0	0
964	1	MAG36		MAG36_193_4				346	2.89386e-05	8.68157e-05	0	0
965	1	MAG36		MAG36_204_3				330	3.03416e-05	9.10249e-05	0	0
966	1	MAG36		MAG36_258_3				143	7.00192e-05	0.000210058	0	0
967	1	MAG36		MAG36_349_4				454	3.31746e-05	0	9.95238e-05	0
968	1	MAG36		MAG36_352_3				696	9.53574e-06	0	0	2.86072e-05
969	1	MAG36		MAG36_353_1				275	2.41341e-05	0	0	7.24023e-05
970	1	MAG36		MAG36_38_11				537	2.80471e-05	0	8.41412e-05	0
971	1	MAG36		MAG36_396_5		K00796	folP; dihydropteroate synthase [EC:2.5.1.15]	274	3.65429e-05	0.000109629	0	0
972	1	MAG36		MAG36_49_3				618	1.62019e-05	4.86056e-05	0	0
973	1	MAG36		MAG36_93_10		K01187	malZ; alpha-glucosidase [EC:3.2.1.20]	783	8.47622e-06	0	0	2.54287e-05
974	1	MAG37		MAG37_19_64				925	1.08246e-05	3.24738e-05	0	0
975	1	MAG37		MAG37_2_221				244	2.72003e-05	0	0	8.1601e-05
976	1	MAG37		MAG37_5_198		K17686	copA, ctpA, ATP7; P-type Cu+ transporter [EC:7.2.2.8]	846	7.84501e-06	0	0	2.3535e-05
977	1	MAG37		MAG37_6_26				151	6.63096e-05	0.000198929	0	0
978	1	MAG38		MAG38_185_3		K00033	PGD, gnd, gntZ; 6-phosphogluconate dehydrogenase [EC:1.1.1.44 1.1.1.343]	360	2.78132e-05	8.34395e-05	0	0
979	1	MAG38		MAG38_231_6				98	0.000102171	0.000306513	0	0
980	1	MAG38		MAG38_254_5		K01610	E4.1.1.49, pckA; phosphoenolpyruvate carboxykinase (ATP) [EC:4.1.1.49]	531	1.88564e-05	5.65692e-05	0	0
981	1	MAG38		MAG38_26_16		K04079	HSP90A, htpG; molecular chaperone HtpG	645	1.55236e-05	4.65709e-05	0	0
982	1	MAG38		MAG38_42_8				306	2.16891e-05	0	0	6.50674e-05
983	1	MAG38		MAG38_81_12				246	4.07022e-05	0.000122107	0	0
984	1	MAG39		MAG39_6_86		K17865	croR; 3-hydroxybutyryl-CoA dehydratase [EC:4.2.1.55]	143	7.00192e-05	0.000210058	0	0
985	1	MAG39		MAG39_7_55		K03688	ubiB, aarF; ubiquinone biosynthesis protein	515	1.28871e-05	0	0	3.86614e-05
986	1	MAG39		MAG39_7_86				494	1.3435e-05	0	0	4.03049e-05
987	1	MAG40		MAG40_170_3		K08307	mltD, dniR; membrane-bound lytic murein transglycosylase D [EC:4.2.2.-]	533	1.24519e-05	0	0	3.73558e-05
988	1	MAG40		MAG40_187_2				56	0.000118516	0	0	0.000355547
989	1	MAG40		MAG40_267_3				111	5.97917e-05	0	0	0.000179375
990	1	MAG40		MAG40_372_1				91	0.00011003	0.00033009	0	0
991	1	MAG40		MAG40_52_6		K00859	coaE; dephospho-CoA kinase [EC:2.7.1.24]	202	3.28558e-05	0	0	9.85675e-05
992	1	MAG40		MAG40_87_3		K02994	RP-S8, rpsH; small subunit ribosomal protein S8	130	7.70211e-05	0.000231063	0	0
993	1	MAG41		MAG41_1_166		K03590	ftsA; cell division protein FtsA	410	3.67348e-05	0	0.000110204	0
994	1	MAG41		MAG41_12_24		K11753	ribF; riboflavin kinase / FMN adenylyltransferase [EC:2.7.1.26 2.7.7.2]	322	2.06114e-05	0	0	6.18343e-05
995	1	MAG41		MAG41_13_10				96	6.91342e-05	0	0	0.000207402
996	1	MAG41		MAG41_13_51				411	2.43619e-05	7.30857e-05	0	0
997	1	MAG41		MAG41_2_143				335	1.98116e-05	0	0	5.94347e-05
998	1	MAG41		MAG41_2_17		K03575	mutY; A/G-specific adenine glycosylase [EC:3.2.2.31]	343	1.93495e-05	0	0	5.80485e-05
999	1	MAG41		MAG41_25_2				466	1.42422e-05	0	0	4.27267e-05
1000	1	MAG41		MAG41_5_79		K02469	gyrA; DNA gyrase subunit A [EC:5.6.2.2]	902	1.11006e-05	3.33018e-05	0	0
1001	1	MAG41		MAG41_6_113		K18828	mvpA, vapC; tRNA(fMet)-specific endonuclease VapC [EC:3.1.-.-]	133	4.99013e-05	0	0	0.000149704
1002	1	MAG41		MAG41_6_158		K03695	clpB; ATP-dependent Clp protease ATP-binding subunit ClpB	877	1.71736e-05	0	5.15209e-05	0
1003	1	MAG41		MAG41_7_32		K00982	glnE; [glutamine synthetase] adenylyltransferase / [glutamine synthetase]-adenylyl-L-tyrosine phosphorylase [EC:2.7.7.42 2.7.7.89]	910	1.65509e-05	0	4.96526e-05	0
1004	1	MAG42		MAG42_12_35				224	2.96289e-05	0	0	8.88868e-05
1005	1	MAG42		MAG42_16_7				783	1.27877e-05	3.8363e-05	0	0
1006	1	MAG42		MAG42_24_4				165	6.06833e-05	0.00018205	0	0
1007	1	MAG42		MAG42_25_142				118	5.62447e-05	0	0	0.000168734
1008	1	MAG42		MAG42_35_76		K07334	higB-1; toxin HigB-1	93	0.000161949	0	0.000485848	0
1009	1	MAG42		MAG42_36_143		K01595	ppc; phosphoenolpyruvate carboxylase [EC:4.1.1.31]	933	1.61428e-05	0	4.84285e-05	0
1010	1	MAG42		MAG42_8_47				329	2.01729e-05	0	0	6.05186e-05
1011	1	MAG43		MAG43_265_4				52	0.000192553	0.000577658	0	0
1012	1	MAG43		MAG43_288_1				184	3.607e-05	0	0	0.00010821
1013	1	MAG43		MAG43_4_3				1022	9.79721e-06	2.93916e-05	0	0
1014	1	MAG43		MAG43_5_2				689	9.63262e-06	0	0	2.88979e-05
1015	1	MAG44		MAG44_1_37				84	0.000119199	0.000357598	0	0
1016	1	MAG44		MAG44_1_898				143	7.00192e-05	0.000210058	0	0
1017	1	MAG44		MAG44_6_40		K07113	fxsA; UPF0716 protein FxsA	160	4.14805e-05	0	0	0.000124441
1018	1	MAG45		MAG45_33_6				796	8.33779e-06	0	0	2.50134e-05
1019	1	MAG46		MAG46_159_1				385	2.60071e-05	7.80214e-05	0	0
1020	1	MAG46		MAG46_159_2				40	0.000165922	0	0	0.000497766
1021	1	MAG46		MAG46_2_8		K09811	ftsX; cell division transport system permease protein	317	2.09365e-05	0	0	6.28096e-05
1022	1	MAG46		MAG46_6_18				355	2.82049e-05	8.46147e-05	0	0
1023	1	MAG47		MAG47_1_56				426	1.55795e-05	0	0	4.67386e-05
1024	1	MAG47		MAG47_14_43		K21703	cbbR, cmpR, ndhR; LysR family transcriptional regulator, low CO2-responsive transcriptional regulator	322	3.10955e-05	9.32864e-05	0	0
1025	1	MAG47		MAG47_18_19		K01902	sucD; succinyl-CoA synthetase alpha subunit [EC:6.2.1.5]	291	3.44081e-05	0.000103224	0	0
1026	1	MAG47		MAG47_3_163				293	5.14037e-05	0	0.000154211	0
1027	1	MAG47		MAG47_5_23		K01638	aceB, glcB; malate synthase [EC:2.3.3.9]	720	9.21789e-06	0	0	2.76537e-05
1028	1	MAG47		MAG47_5_69		K02455	gspF; general secretion pathway protein F	406	1.6347e-05	0	0	4.9041e-05
1029	1	MAG47		MAG47_8_14		K03046	rpoC; DNA-directed RNA polymerase subunit beta' [EC:2.7.7.6]	1400	4.74063e-06	0	0	1.42219e-05
1030	1	MAG47		MAG47_9_76				147	4.51488e-05	0	0	0.000135446
1031	1	MAG48		MAG48_16_89		K02358	tuf, TUFM; elongation factor Tu	396	2.52847e-05	7.58541e-05	0	0
1032	1	MAG48		MAG48_19_240				617	1.07567e-05	0	0	3.22701e-05
1033	1	MAG48		MAG48_26_60				141	4.70701e-05	0	0	0.00014121
1034	1	MAG48		MAG48_26_98				590	1.69708e-05	5.09123e-05	0	0
1035	1	MAG48		MAG48_3_41		K06876	phrB; (6-4)DNA photolyase [EC:4.1.99.13]	518	1.28125e-05	0	0	3.84375e-05
1036	1	MAG48		MAG48_34_28		K04077	groEL, HSPD1; chaperonin GroEL	547	1.83048e-05	5.49145e-05	0	0
1037	1	MAG48		MAG48_37_102		K00990	glnD; [protein-PII] uridylyltransferase [EC:2.7.7.59]	898	7.39073e-06	0	0	2.21722e-05
1038	1	MAG48		MAG48_9_120		K01142	E3.1.11.2, xthA; exodeoxyribonuclease III [EC:3.1.11.2]	270	2.4581e-05	0	0	7.37431e-05
1039	1	MAG49		MAG49_125_6		K00164	OGDH, sucA; 2-oxoglutarate dehydrogenase E1 component [EC:1.2.4.2]	969	1.55431e-05	0	4.66293e-05	0
1040	1	MAG49		MAG49_172_17				473	1.40315e-05	0	0	4.20944e-05
1041	1	MAG49		MAG49_191_12		K07080	K07080; uncharacterized protein	322	3.10955e-05	9.32864e-05	0	0
1042	1	MAG49		MAG49_209_4		K06880	ereA_B; erythromycin esterase [EC:3.1.1.-]	539	1.23133e-05	0	0	3.694e-05
1043	1	MAG49		MAG49_260_10		K03286	TC.OOP; OmpA-OmpF porin, OOP family	290	2.28858e-05	0	0	6.86574e-05
1044	1	MAG49		MAG49_4_8		K02040	pstS; phosphate transport system substrate-binding protein	345	1.92373e-05	0	0	5.7712e-05
1045	1	MAG49		MAG49_67_4				214	3.10135e-05	0	0	9.30404e-05
1046	1	MAG49		MAG49_97_18		K04078	groES, HSPE1; chaperonin GroES	95	6.98619e-05	0	0	0.000209586
1047	1	MAG50		MAG50_11_53		K12582	wecF, rffT; dTDP-N-acetylfucosamine:lipid II N-acetylfucosaminyltransferase [EC:2.4.1.325]	350	1.89625e-05	0	0	5.68875e-05
1048	1	MAG50		MAG50_5_190		K09986	K09986; uncharacterized protein	171	8.80776e-05	0	0.000264233	0
1049	1	MAG50		MAG50_5_64				583	1.71745e-05	5.15236e-05	0	0
1050	1	MAG50		MAG50_8_15				57	0.000116436	0	0	0.000349309
1051	1	MAG51		MAG51_13_12		K08304	mltA; membrane-bound lytic murein transglycosylase A [EC:4.2.2.-]	397	3.79377e-05	0	0.000113813	0
1052	1	MAG51		MAG51_50_5				392	1.69308e-05	0	0	5.07924e-05
1053	1	MAG52		MAG52_1_33	Tery_2494	K04773	sppA; protease IV [EC:3.4.21.-]	272	3.68116e-05	0.000110435	0	0
1054	1	MAG52		MAG52_1_34		K06208	aroH; chorismate mutase [EC:5.4.99.5]	126	5.26736e-05	0	0	0.000158021
1055	1	MAG52		MAG52_1_37	Tery_2492	K00548	metH, MTR; 5-methyltetrahydrofolate--homocysteine methyltransferase [EC:2.1.1.13]	1213	5.47146e-06	0	0	1.64144e-05
1056	1	MAG52		MAG52_1_41		K01496	hisI; phosphoribosyl-AMP cyclohydrolase [EC:3.5.4.19]	161	4.12228e-05	0	0	0.000123669
1057	1	MAG52		MAG52_1_6	Tery_4191		RTX toxins and related Ca2 binding proteins	983	1.01859e-05	3.05577e-05	0	0
1058	1	MAG52		MAG52_10_8	Tery_2065	K02433	gatA, QRSL1; aspartyl-tRNA(Asn)/glutamyl-tRNA(Gln) amidotransferase subunit A [EC:6.3.5.6 6.3.5.7]	485	1.36843e-05	0	0	4.10529e-05
1059	1	MAG52		MAG52_1015_1	Tery_1324	K03307	TC.SSS; solute:Na+ symporter, SSS family	601	1.10431e-05	0	0	3.31292e-05
1060	1	MAG52		MAG52_102_8				121	8.27499e-05	0.00024825	0	0
1061	1	MAG52		MAG52_1032_1	Tery_1750	K04043	dnaK, HSPA9; molecular chaperone DnaK	564	1.17675e-05	0	0	3.53025e-05
1062	1	MAG52		MAG52_11_12			transposase or invertase	358	1.85388e-05	0	0	5.56163e-05
1063	1	MAG52		MAG52_11_3			CRISPR-associated protein, APE2256 family	359	1.84871e-05	0	0	5.54614e-05
1064	1	MAG52		MAG52_11_6		K09127	cmr3; CRISPR-associated protein Cmr3	357	2.80469e-05	8.41407e-05	0	0
1065	1	MAG52		MAG52_11_8				130	5.10529e-05	0	0	0.000153159
1066	1	MAG52		MAG52_114_10	Tery_2728	K01703	leuC, IPMI-L; 3-isopropylmalate/(R)-2-methylmalate dehydratase large subunit [EC:4.2.1.33 4.2.1.35]	439	1.51182e-05	0	0	4.53545e-05
1067	1	MAG52		MAG52_114_6	Tery_2734	K00847	E2.7.1.4, scrK; fructokinase [EC:2.7.1.4]	327	3.062e-05	9.186e-05	0	0
1068	1	MAG52		MAG52_115_4	Tery_3812	K04039	chlB; light-independent protochlorophyllide reductase subunit B [EC:1.3.7.7]	508	1.30647e-05	0	0	3.91942e-05
1069	1	MAG52		MAG52_119_1	Tery_1769	K00604	MTFMT, fmt; methionyl-tRNA formyltransferase [EC:2.1.2.9]	335	1.98116e-05	0	0	5.94347e-05
1070	1	MAG52		MAG52_128_7	Tery_2946		Methyltransferase FkbM domain	525	1.26417e-05	0	0	3.7925e-05
1071	1	MAG52		MAG52_13_16		K02881	RP-L18, MRPL18, rplR; large subunit ribosomal protein L18	120	5.53073e-05	0	0	0.000165922
1072	1	MAG52		MAG52_13_34	Tery_3015		PFAM ATPase family associated with various cellular activities (AAA)	590	1.69708e-05	5.09123e-05	0	0
1073	1	MAG52		MAG52_132_10	Tery_1895	K01214	ISA, treX; isoamylase [EC:3.2.1.68]	705	9.41401e-06	0	0	2.8242e-05
1074	1	MAG52		MAG52_133_4	Tery_1296	K00705	malQ; 4-alpha-glucanotransferase [EC:2.4.1.25]	502	1.32209e-05	0	0	3.96626e-05
1075	1	MAG52		MAG52_136_5		K03073	secE; preprotein translocase subunit SecE	74	8.96875e-05	0	0	0.000269063
1076	1	MAG52		MAG52_139_1	Tery_2246	K01893	NARS, asnS; asparaginyl-tRNA synthetase [EC:6.1.1.22]	463	1.43345e-05	0	0	4.30035e-05
1077	1	MAG52		MAG52_14_6	Tery_4311	K00262	E1.4.1.4, gdhA; glutamate dehydrogenase (NADP+) [EC:1.4.1.4]	428	1.55067e-05	0	0	4.65202e-05
1078	1	MAG52		MAG52_143_6		K02720	psbV; photosystem II cytochrome c550	166	3.99812e-05	0	0	0.000119944
1079	1	MAG52		MAG52_144_5	Tery_3710		COGs COG0265 Trypsin-like serine protease typically periplasmic contain C-terminal PDZ domain	393	1.68877e-05	0	0	5.06632e-05
1080	1	MAG52		MAG52_145_8				67	9.90579e-05	0	0	0.000297174
1081	1	MAG52		MAG52_149_5			Protein of unknown function (DUF3143)	90	7.37431e-05	0	0	0.000221229
1082	1	MAG52		MAG52_15_1	Tery_0424		calcium- and calmodulin-responsive adenylate cyclase activity	759	8.74424e-06	0	0	2.62327e-05
1083	1	MAG52		MAG52_15_5	Tery_2938	K03046	rpoC; DNA-directed RNA polymerase subunit beta' [EC:2.7.7.6]	672	1.48999e-05	4.46997e-05	0	0
1084	1	MAG52		MAG52_16_23	Tery_3924		K COG5665 CCR4-NOT transcriptional regulation complex, NOT5 subunit	441	1.50496e-05	0	0	4.51488e-05
1085	1	MAG52		MAG52_161_3		K01704	leuD, IPMI-S; 3-isopropylmalate/(R)-2-methylmalate dehydratase small subunit [EC:4.2.1.33 4.2.1.35]	183	5.47144e-05	0.000164143	0	0
1086	1	MAG52		MAG52_162_4	Tery_2799	K13799	panC-cmk; pantoate ligase / CMP/dCMP kinase [EC:6.3.2.1 2.7.4.25]	523	1.269e-05	0	0	3.807e-05
1087	1	MAG52		MAG52_165_2	Tery_4440		Heat shock 70 kDa protein	753	8.81392e-06	0	0	2.64417e-05
1088	1	MAG52		MAG52_166_10				72	0.000139066	0.000417198	0	0
1089	1	MAG52		MAG52_166_9	Tery_4333		Bacterial regulatory helix-turn-helix protein, lysR family	329	2.01729e-05	0	0	6.05186e-05
1090	1	MAG52		MAG52_169_8	Tery_1562	K01533	copB; P-type Cu2+ transporter [EC:7.2.2.9]	708	9.37412e-06	0	0	2.81224e-05
1091	1	MAG52		MAG52_17_8	Tery_0740	K01755	argH, ASL; argininosuccinate lyase [EC:4.3.2.1]	464	1.43036e-05	0	0	4.29109e-05
1092	1	MAG52		MAG52_173_4		K13628	iscA; iron-sulfur cluster assembly protein	116	8.63168e-05	0.00025895	0	0
1093	1	MAG52		MAG52_175_1	Tery_2222		TIGRFAM conserved	396	3.80335e-05	0	0.000114101	0
1094	1	MAG52		MAG52_177_2		K06867	K06867; uncharacterized protein	99	0.000101139	0.000303416	0	0
1095	1	MAG52		MAG52_178_4	Tery_4895	K00800	aroA; 3-phosphoshikimate 1-carboxyvinyltransferase [EC:2.5.1.19]	448	1.48145e-05	0	0	4.44434e-05
1096	1	MAG52		MAG52_179_3	Tery_1352	K11004	hlyB, cyaB; ATP-binding cassette, subfamily B, bacterial HlyB/CyaB	995	6.67023e-06	0	0	2.00107e-05
1097	1	MAG52		MAG52_18_14		K19092	parE1_3_4; toxin ParE1/3/4	95	6.98619e-05	0	0	0.000209586
1098	1	MAG52		MAG52_18_9	Tery_0647	K01768	E4.6.1.1; adenylate cyclase [EC:4.6.1.1]	912	1.09789e-05	3.29367e-05	0	0
1099	1	MAG52		MAG52_180_2	Tery_2173	K18534	K18534; MPBQ/MSBQ methyltransferase [EC:2.1.1.295]	328	2.02344e-05	0	0	6.07032e-05
1100	1	MAG52		MAG52_181_1			lactoylglutathione lyase activity	174	5.75445e-05	0.000172634	0	0
1101	1	MAG52		MAG52_189_3	Tery_0699	K00796	folP; dihydropteroate synthase [EC:2.5.1.15]	297	3.37129e-05	0.000101139	0	0
1102	1	MAG52		MAG52_189_4		K00059	fabG, OAR1; 3-oxoacyl-[acyl-carrier protein] reductase [EC:1.1.1.100]	239	4.18943e-05	0.000125683	0	0
1103	1	MAG52		MAG52_2_1	Tery_3819		Beta-ketoacyl synthase, N-terminal domain	2049	3.23908e-06	0	0	9.71725e-06
1104	1	MAG52		MAG52_2_10	Tery_3821		Beta-ketoacyl synthase, N-terminal domain	2623	2.53026e-06	0	0	7.59079e-06
1105	1	MAG52		MAG52_2_3		K15312	pksH; polyketide biosynthesis enoyl-CoA hydratase PksH	255	2.6027e-05	0	0	7.80809e-05
1106	1	MAG52		MAG52_2_4			Beta-ketoacyl synthase	480	2.08599e-05	6.25796e-05	0	0
1107	1	MAG52		MAG52_2_6		K00646	pksF; malonyl-ACP decarboxylase	408	1.62669e-05	0	0	4.88006e-05
1108	1	MAG52		MAG52_2_8	Tery_3821		Acyl transferase domain in polyketide synthase (PKS) enzymes.	1238	5.36097e-06	0	0	1.60829e-05
1109	1	MAG52		MAG52_20_20	Tery_2196	K14645	K14645; serine protease [EC:3.4.21.-]	601	1.66601e-05	4.99804e-05	0	0
1110	1	MAG52		MAG52_200_1		K13628	iscA; iron-sulfur cluster assembly protein	118	5.62447e-05	0	0	0.000168734
1111	1	MAG52		MAG52_205_5	Tery_4120			1669	3.97656e-06	0	0	1.19297e-05
1112	1	MAG52		MAG52_21_8			Thiopurine S-methyltransferase	226	2.93667e-05	0	0	8.81002e-05
1113	1	MAG52		MAG52_210_1	Tery_2966		Dimerisation domain	345	1.92373e-05	0	0	5.7712e-05
1114	1	MAG52		MAG52_213_4				154	9.78005e-05	0	0.000293401	0
1115	1	MAG52		MAG52_217_1	Tery_4641	K01424	E3.5.1.1, ansA, ansB; L-asparaginase [EC:3.5.1.1]	317	2.09365e-05	0	0	6.28096e-05
1116	1	MAG52		MAG52_22_6	Tery_3661	K17872	NDC1, ndbB; demethylphylloquinone reductase [EC:1.6.5.12]	398	2.51576e-05	7.54729e-05	0	0
1117	1	MAG52		MAG52_221_6	Tery_4815	K05579	ndhH; NAD(P)H-quinone oxidoreductase subunit H [EC:7.1.1.2]	389	2.57397e-05	7.72191e-05	0	0
1118	1	MAG52		MAG52_224_4	Tery_4782		PFAM Protein kinase domain	729	9.10409e-06	0	0	2.73123e-05
1119	1	MAG52		MAG52_23_13		K02290	cpcG; phycobilisome rod-core linker protein	236	2.81224e-05	0	0	8.43671e-05
1120	1	MAG52		MAG52_24_19	Tery_0140	K01733	thrC; threonine synthase [EC:4.2.3.1]	364	1.82332e-05	0	0	5.46995e-05
1121	1	MAG52		MAG52_245_4	Tery_3205		DNA polymerase III	606	1.09519e-05	0	0	3.28558e-05
1122	1	MAG52		MAG52_247_5			Serine/threonine phosphatases, family 2C, catalytic domain	254	3.94203e-05	0.000118261	0	0
1123	1	MAG52		MAG52_249_4			Nudix hydrolase	179	3.70775e-05	0	0	0.000111233
1124	1	MAG52		MAG52_25_9	Tery_1667		chlorophyll a b binding light-harvesting protein	344	2.91068e-05	8.73204e-05	0	0
1125	1	MAG52		MAG52_255_3	Tery_1747	K02669	pilT; twitching motility protein PilT	368	2.72085e-05	8.16256e-05	0	0
1126	1	MAG52		MAG52_257_7	Tery_2308	K00766	trpD; anthranilate phosphoribosyltransferase [EC:2.4.2.18]	348	1.90715e-05	0	0	5.72145e-05
1127	1	MAG52		MAG52_26_17	Tery_1991	K07755	AS3MT; arsenite methyltransferase [EC:2.1.1.137]	400	1.65922e-05	0	0	4.97766e-05
1128	1	MAG52		MAG52_26_8	Tery_2843	K01652	E2.2.1.6L, ilvB, ilvG, ilvI; acetolactate synthase I/II/III large subunit [EC:2.2.1.6]	587	1.70575e-05	5.11725e-05	0	0
1129	1	MAG52		MAG52_262_7	Tery_1714	K01599	hemE, UROD; uroporphyrinogen decarboxylase [EC:4.1.1.37]	354	2.82846e-05	8.48538e-05	0	0
1130	1	MAG52		MAG52_266_4		K03408	cheW; purine-binding chemotaxis protein CheW	173	3.83635e-05	0	0	0.00011509
1131	1	MAG52		MAG52_272_1	Tery_4685	K19221	cobA, btuR; cob(I)alamin adenosyltransferase [EC:2.5.1.17]	377	1.76045e-05	0	0	5.28134e-05
1132	1	MAG52		MAG52_273_1			NADP-dependent	344	1.92933e-05	0	0	5.78798e-05
1133	1	MAG52		MAG52_279_3	Tery_1687	K01623	ALDO; fructose-bisphosphate aldolase, class I [EC:4.1.2.13]	346	1.91817e-05	0	0	5.75452e-05
1134	1	MAG52		MAG52_279_8	Tery_1685	K01046	lip, TGL2; triacylglycerol lipase [EC:3.1.1.3]	276	5.45698e-05	0	0.000163709	0
1135	1	MAG52		MAG52_28_15	Tery_4012	K04043	dnaK, HSPA9; molecular chaperone DnaK	669	9.9206e-06	0	0	2.97618e-05
1136	1	MAG52		MAG52_28_7	Tery_4002	K01883	CARS, cysS; cysteinyl-tRNA synthetase [EC:6.1.1.16]	489	1.35723e-05	0	0	4.0717e-05
1137	1	MAG52		MAG52_285_1	Tery_3645	K03555	mutS; DNA mismatch repair protein MutS	901	7.36612e-06	0	0	2.20984e-05
1138	1	MAG52		MAG52_289_1			Protein of unknown function (DUF2808)	175	3.7925e-05	0	0	0.000113775
1139	1	MAG52		MAG52_289_2		K02914	RP-L34, MRPL34, rpmH; large subunit ribosomal protein L34	46	0.000217668	0.000653005	0	0
1140	1	MAG52		MAG52_289_6		K06346	jag; spoIIIJ-associated protein	166	3.99812e-05	0	0	0.000119944
1141	1	MAG52		MAG52_290_5			Alternative locus ID	167	3.97418e-05	0	0	0.000119225
1142	1	MAG52		MAG52_302_1	Tery_0458		PFAM Aldo keto reductase family	381	1.74196e-05	0	0	5.22589e-05
1143	1	MAG52		MAG52_309_2	Tery_2512		Unusual protein kinase	561	1.18304e-05	0	0	3.54913e-05
1144	1	MAG52		MAG52_31_8		K02954	RP-S14, MRPS14, rpsN; small subunit ribosomal protein S14	100	0.000100127	0.000300382	0	0
1145	1	MAG52		MAG52_318_1				439	1.51182e-05	0	0	4.53545e-05
1146	1	MAG52		MAG52_33_6			Transcriptional regulator	84	0.000119199	0.000357598	0	0
1147	1	MAG52		MAG52_334_2	Tery_0060	K07147	msrP; methionine sulfoxide reductase catalytic subunit [EC:1.8.-.-]	328	3.05267e-05	9.158e-05	0	0
1148	1	MAG52		MAG52_344_2			Zinc-binding dehydrogenase	356	1.86429e-05	0	0	5.59288e-05
1149	1	MAG52		MAG52_353_5				95	6.98619e-05	0	0	0.000209586
1150	1	MAG52		MAG52_354_2		K00275	pdxH, PNPO; pyridoxamine 5'-phosphate oxidase [EC:1.4.3.5]	201	4.98146e-05	0.000149444	0	0
1151	1	MAG52		MAG52_357_3	Tery_1362	K09691	wzt, rbfB; lipopolysaccharide transport system ATP-binding protein	471	1.4091e-05	0	0	4.22731e-05
1152	1	MAG52		MAG52_36_2			Domain of unknown function (DUF1830)	100	0.000100127	0.000300382	0	0
1153	1	MAG52		MAG52_361_3			Domain of Unknown Function (DUF928)	279	3.5888e-05	0.000107664	0	0
1154	1	MAG52		MAG52_37_10	Tery_3253	K03798	ftsH, hflB; cell division protease FtsH [EC:3.4.24.-]	667	9.95034e-06	0	0	2.9851e-05
1155	1	MAG52		MAG52_37_3	Tery_3259		K COG5665 CCR4-NOT transcriptional regulation complex, NOT5 subunit	369	2.71348e-05	8.14044e-05	0	0
1156	1	MAG52		MAG52_370_4		K19032	PSRP3; 30S ribosomal protein 3	99	6.70392e-05	0	0	0.000201118
1157	1	MAG52		MAG52_38_7			Protein of unknown function (DUF3153)	248	6.07309e-05	0	0.000182193	0
1158	1	MAG52		MAG52_381_4		K03787	surE; 5'/3'-nucleotidase [EC:3.1.3.5 3.1.3.6]	232	2.86072e-05	0	0	8.58217e-05
1159	1	MAG52		MAG52_390_2				83	7.99624e-05	0	0	0.000239887
1160	1	MAG52		MAG52_391_2		K02963	RP-S18, MRPS18, rpsR; small subunit ribosomal protein S18	72	0.000139066	0.000417198	0	0
1161	1	MAG52		MAG52_392_1	Tery_0185	K11325	K11325; L-cysteine/cystine lyase	392	1.69308e-05	0	0	5.07924e-05
1162	1	MAG52		MAG52_4_13	Tery_0886		Catalyzes the irreversible transfer of a propylamine group from the amino donor S-adenosylmethioninamine (decarboxy- AdoMet) to putrescine (1,4-diaminobutane) to yield spermidine	310	3.22992e-05	9.68975e-05	0	0
1163	1	MAG52		MAG52_4_9	Tery_0581	K01696	trpB; tryptophan synthase beta chain [EC:4.2.1.20]	426	2.35041e-05	7.05123e-05	0	0
1164	1	MAG52		MAG52_406_1	Tery_0339	K01448	amiABC; N-acetylmuramoyl-L-alanine amidase [EC:3.5.1.28]	691	9.60474e-06	0	0	2.88142e-05
1165	1	MAG52		MAG52_406_3			Protein of unknown function (DUF3110)	133	0.000113243	0	0.000339728	0
1166	1	MAG52		MAG52_417_8			Heme iron utilization protein	93	0.000161949	0	0.000485848	0
1167	1	MAG52		MAG52_42_13	Tery_4381		PFAM F420-0 Gamma-glutamyl ligase	391	1.69741e-05	0	0	5.09223e-05
1168	1	MAG52		MAG52_42_9	Tery_4376	K07082	K07082; UPF0755 protein	367	1.80841e-05	0	0	5.42524e-05
1169	1	MAG52		MAG52_420_1			Acyl transferase domain in polyketide synthase (PKS) enzymes.	364	1.82332e-05	0	0	5.46995e-05
1170	1	MAG52		MAG52_428_3			PFAM 2Fe-2S iron-sulfur cluster binding domain	101	6.57117e-05	0	0	0.000197135
1171	1	MAG52		MAG52_436_2				328	3.05267e-05	9.158e-05	0	0
1172	1	MAG52		MAG52_44_12				56	0.000118516	0	0	0.000355547
1173	1	MAG52		MAG52_44_14			Protein CHLORORESPIRATORY REDUCTION 7	86	7.7173e-05	0	0	0.000231519
1174	1	MAG52		MAG52_444_3	Tery_2822		PFAM Uncharacterised BCR, COG1649	508	1.97101e-05	5.91304e-05	0	0
1175	1	MAG52		MAG52_451_1			calcium- and calmodulin-responsive adenylate cyclase activity	257	2.58244e-05	0	0	7.74733e-05
1176	1	MAG52		MAG52_451_5				77	0.000130036	0.000390107	0	0
1177	1	MAG52		MAG52_464_1	Tery_0728	K04035	E1.14.13.81, acsF, chlE; magnesium-protoporphyrin IX monomethyl ester (oxidative) cyclase [EC:1.14.13.81]	353	1.88014e-05	0	0	5.64041e-05
1178	1	MAG52		MAG52_464_2	Tery_0727	K06045	shc; squalene-hopene/tetraprenyl-beta-curcumene cyclase [EC:5.4.99.17 4.2.1.129]	632	1.05014e-05	0	0	3.15042e-05
1179	1	MAG52		MAG52_466_1		K00059	fabG, OAR1; 3-oxoacyl-[acyl-carrier protein] reductase [EC:1.1.1.100]	255	2.6027e-05	0	0	7.80809e-05
1180	1	MAG52		MAG52_47_9	Tery_0045	K16149	K16149; 1,4-alpha-glucan branching enzyme [EC:2.4.1.18]	530	1.25224e-05	0	0	3.75672e-05
1181	1	MAG52		MAG52_470_2	Tery_1360		Glycosyl transferase, group	1033	6.42486e-06	0	0	1.92746e-05
1182	1	MAG52		MAG52_471_2			Protein of unknown function (DUF2862)	69	0.000145112	0.000435337	0	0
1183	1	MAG52		MAG52_477_1	Tery_1967		ABC-type phosphate transport system, periplasmic component	446	1.48809e-05	0	0	4.46427e-05
1184	1	MAG52		MAG52_48_19			Nif11 domain	119	8.41407e-05	0.000252422	0	0
1185	1	MAG52		MAG52_481_1	Tery_4971		Large extracellular alpha-helical protein	531	1.24988e-05	0	0	3.74965e-05
1186	1	MAG52		MAG52_490_3	Tery_0731	K07568	queA; S-adenosylmethionine:tRNA ribosyltransferase-isomerase [EC:2.4.99.17]	366	1.81335e-05	0	0	5.44006e-05
1187	1	MAG52		MAG52_492_1	Tery_1862	K03924	moxR; MoxR-like ATPase [EC:3.6.3.-]	309	2.14786e-05	0	0	6.44357e-05
1188	1	MAG52		MAG52_494_2	Tery_3430	K01214	ISA, treX; isoamylase [EC:3.2.1.68]	707	9.38738e-06	0	0	2.81621e-05
1189	1	MAG52		MAG52_5_8	Tery_3725	K01207	nagZ; beta-N-acetylhexosaminidase [EC:3.2.1.52]	315	3.17865e-05	9.53595e-05	0	0
1190	1	MAG52		MAG52_504_2	Tery_3157	K01322	PREP; prolyl oligopeptidase [EC:3.4.21.26]	703	9.44079e-06	0	0	2.83224e-05
1191	1	MAG52		MAG52_511_2	Tery_0221		Choline/ethanolamine kinase	398	2.51576e-05	7.54729e-05	0	0
1192	1	MAG52		MAG52_511_3	Tery_0222		Lanthionine synthetase C family protein	302	3.31548e-05	9.94643e-05	0	0
1193	1	MAG52		MAG52_513_1	Tery_3218	K09818	ABC.MN.S; manganese/iron transport system substrate-binding protein	347	1.91265e-05	0	0	5.73794e-05
1194	1	MAG52		MAG52_52_5		K00860	cysC; adenylylsulfate kinase [EC:2.7.1.25]	175	3.7925e-05	0	0	0.000113775
1195	1	MAG52		MAG52_53_8	Tery_0475	K02355	fusA, GFM, EFG; elongation factor G	691	9.60474e-06	0	0	2.88142e-05
1196	1	MAG52		MAG52_533_1	Tery_0152		COG0433 Predicted ATPase	664	9.9953e-06	0	0	2.99859e-05
1197	1	MAG52		MAG52_534_1	Tery_1931	K19171	dndD; DNA sulfur modification protein DndD	650	1.02106e-05	0	0	3.06317e-05
1198	1	MAG52		MAG52_543_1				71	9.34772e-05	0	0	0.000280431
1199	1	MAG52		MAG52_545_1	Tery_3753		glycosyl transferase	1332	1.13073e-05	0	3.39218e-05	0
1200	1	MAG52		MAG52_55_2	Tery_4464	K07093	K07093; uncharacterized protein	735	9.02977e-06	0	0	2.70893e-05
1201	1	MAG52		MAG52_556_3			Ribosomal protein L11 methyltransferase (PrmA)	250	2.65475e-05	0	0	7.96425e-05
1202	1	MAG52		MAG52_558_1	Tery_3803	K08480	kaiA; circadian clock protein KaiA	323	2.05476e-05	0	0	6.16428e-05
1203	1	MAG52		MAG52_558_2		K08481	kaiB; circadian clock protein KaiB	104	9.62764e-05	0.000288829	0	0
1204	1	MAG52		MAG52_558_3	Tery_3805	K08482	kaiC; circadian clock protein KaiC	519	1.92924e-05	5.78771e-05	0	0
1205	1	MAG52		MAG52_58_8	Tery_2057		KWG Leptospira	361	1.83847e-05	0	0	5.51541e-05
1206	1	MAG52		MAG52_582_2	Tery_0766		PD-(D/E)XK nuclease family transposase	307	3.26148e-05	9.78444e-05	0	0
1207	1	MAG52		MAG52_586_3			Domain of Unknown Function (DUF928)	269	2.46724e-05	0	0	7.40172e-05
1208	1	MAG52		MAG52_6_11			amino acid activation for nonribosomal peptide biosynthetic process	215	3.08692e-05	0	0	9.26076e-05
1209	1	MAG52		MAG52_61_9	Tery_3368	K23549	hupV; uptake hydrogenase large subunit [EC:1.12.99.6]	534	1.24286e-05	0	0	3.72858e-05
1210	1	MAG52		MAG52_626_2		K01738	cysK; cysteine synthase [EC:2.5.1.47]	224	2.96289e-05	0	0	8.88868e-05
1211	1	MAG52		MAG52_636_1	Tery_3296		Unusual protein kinase	677	9.80337e-06	0	0	2.94101e-05
1212	1	MAG52		MAG52_65_1			Covalently attaches a chromophore to Cys residue(s) of phycobiliproteins	196	3.38616e-05	0	0	0.000101585
1213	1	MAG52		MAG52_653_4				148	4.48438e-05	0	0	0.000134531
1214	1	MAG52		MAG52_656_1		K00612	nodU; carbamoyltransferase [EC:2.1.3.-]	40	0.000165922	0	0	0.000497766
1215	1	MAG52		MAG52_659_1	Tery_2354	K01876	DARS2, aspS; aspartyl-tRNA synthetase [EC:6.1.1.12]	595	1.11544e-05	0	0	3.34633e-05
1216	1	MAG52		MAG52_667_2	Tery_1828		Amino acid amide ABC transporter substrate-binding protein, HAAT family	470	1.4121e-05	0	0	4.23631e-05
1217	1	MAG52		MAG52_68_9		K00554	trmD; tRNA (guanine37-N1)-methyltransferase [EC:2.1.1.228]	227	4.4109e-05	0.000132327	0	0
1218	1	MAG52		MAG52_7_22		K07124	K07124; uncharacterized protein	264	2.51397e-05	0	0	7.54191e-05
1219	1	MAG52		MAG52_7_5	Tery_1806	K01874	MARS, metG; methionyl-tRNA synthetase [EC:6.1.1.10]	534	1.24286e-05	0	0	3.72858e-05
1220	1	MAG52		MAG52_7_8			Protein of unknown function (DUF2996)	149	4.45428e-05	0	0	0.000133628
1221	1	MAG52		MAG52_700_2			Tellurite resistance protein	240	2.76537e-05	0	0	8.2961e-05
1222	1	MAG52		MAG52_71_6	Tery_4287		Protein of unknown function (DUF3500)	438	1.51527e-05	0	0	4.54581e-05
1223	1	MAG52		MAG52_712_3	Tery_3717		AAA domain (dynein-related subfamily)	326	2.03585e-05	0	0	6.10756e-05
1224	1	MAG52		MAG52_72_13			TIGRFAM haloacid dehalogenase superfamily, subfamily IA, variant 3 with third motif having DD or ED	221	3.00311e-05	0	0	9.00934e-05
1225	1	MAG52		MAG52_72_8		K09815	znuA; zinc transport system substrate-binding protein	309	2.14786e-05	0	0	6.44357e-05
1226	1	MAG52		MAG52_75_4		K08296	sixA; phosphohistidine phosphatase [EC:3.1.3.-]	166	3.99812e-05	0	0	0.000119944
1227	1	MAG52		MAG52_75_8		K05580	ndhI; NAD(P)H-quinone oxidoreductase subunit I [EC:7.1.1.2]	204	3.25337e-05	0	0	9.76012e-05
1228	1	MAG52		MAG52_76_1			Domain of unknown function (DUF4168)	177	3.74965e-05	0	0	0.000112489
1229	1	MAG52		MAG52_76_5				280	2.37031e-05	0	0	7.11094e-05
1230	1	MAG52		MAG52_76_9	Tery_1897		ATPase. Has a role at an early stage in the morphogenesis of the spore coat	734	9.04207e-06	0	0	2.71262e-05
1231	1	MAG52		MAG52_77_9	Tery_1173	K01778	dapF; diaminopimelate epimerase [EC:5.1.1.7]	278	2.38737e-05	0	0	7.1621e-05
1232	1	MAG52		MAG52_79_2			Domain of unknown function (DUF1823)	124	5.35232e-05	0	0	0.00016057
1233	1	MAG52		MAG52_790_1	Tery_0797	K04655	hypE; hydrogenase expression/formation protein HypE	363	2.75833e-05	8.27499e-05	0	0
1234	1	MAG52		MAG52_794_1			Protein of unknown function (DUF3318)	220	4.55125e-05	0.000136537	0	0
1235	1	MAG52		MAG52_8_11				323	2.05476e-05	0	0	6.16428e-05
1236	1	MAG52		MAG52_82_7		K00390	cysH; phosphoadenosine phosphosulfate reductase [EC:1.8.4.8 1.8.4.10]	267	2.48572e-05	0	0	7.45717e-05
1237	1	MAG52		MAG52_820_3	Tery_0970		Phosphoglucomutase phosphomannomutase alpha beta alpha domain I	478	1.38847e-05	0	0	4.1654e-05
1238	1	MAG52		MAG52_821_2		K02503	HINT1, hinT, hit; histidine triad (HIT) family protein	115	8.70673e-05	0.000261202	0	0
1239	1	MAG52		MAG52_865_2	Tery_3822		Acyl transferase domain in polyketide synthase (PKS) enzymes.	595	1.11544e-05	0	0	3.34633e-05
1240	1	MAG52		MAG52_881_1	Tery_4957			357	1.85907e-05	0	0	5.57721e-05
1241	1	MAG52		MAG52_882_2	Tery_1323	K00611	OTC, argF, argI; ornithine carbamoyltransferase [EC:2.1.3.3]	306	2.16891e-05	0	0	6.50674e-05
1242	1	MAG52		MAG52_885_3			Protein of unknown function (DUF3134)	71	9.34772e-05	0	0	0.000280431
1243	1	MAG52		MAG52_889_2			Lipocalin-like domain	165	6.06833e-05	0.00018205	0	0
1244	1	MAG52		MAG52_9_15	Tery_0441		Cobalamin synthesis protein cobW C-terminal domain	374	1.77457e-05	0	0	5.3237e-05
1245	1	MAG52		MAG52_9_17			Domain of unknown function (DUF1825)	107	6.20269e-05	0	0	0.000186081
1246	1	MAG52		MAG52_9_7		K00759	APRT, apt; adenine phosphoribosyltransferase [EC:2.4.2.7]	170	3.90405e-05	0	0	0.000117121
1247	1	MAG52		MAG52_9_9	Tery_0437	K06978	K06978; uncharacterized protein	556	1.19368e-05	0	0	3.58105e-05
1248	1	MAG52		MAG52_94_3	Tery_1534		PFAM Transglutaminase-like superfamily	565	1.17467e-05	0	0	3.52401e-05
1249	1	MAG52		MAG52_95_9	Tery_0071	K00031	IDH1, IDH2, icd; isocitrate dehydrogenase [EC:1.1.1.42]	474	1.40019e-05	0	0	4.20056e-05
1250	1	MAG52		MAG52_969_3		K05386	cpeZ; bilin biosynthesis protein	150	6.67516e-05	0.000200255	0	0
1251	1	MAG52		MAG52_970_1	Tery_0907	K01951	guaA, GMPS; GMP synthase (glutamine-hydrolysing) [EC:6.3.5.2]	535	1.24054e-05	0	0	3.72161e-05
1252	1	MAG52		MAG52_98_6				320	3.12898e-05	9.38695e-05	0	0
1253	1	MAG52		MAG52_999_1		K02160	accB, bccP; acetyl-CoA carboxylase biotin carboxyl carrier protein	167	3.97418e-05	0	0	0.000119225
	14074

## Sheet: Supplementary Table 4
Supplementary Table 4. The presence and absence of functional traits (genes of interest) for MAGs from (a) this study; and (b) previous Red Sea samples (38) and (c) the Pacific and Atlantic samples (18, 19, 23). Traits are separated into larger groups including Fe-uptake, P-metabolism, N-metabolism, vitamin B synthesis and uptake, metal regulators, metal efflux, metal storage, signaling, secretio…
a) Trichodesmium colonies from the Red Sea (this study)
			Fe-uptake																									P-metabolism
			ferrous iron transport protein B	ferrous, zinc and cadmium transporter		iron(III) transport system ATP-binding protein [EC:7.2.2.7]	iron(III) transport system permease protein	iron(III) transport system substrate-binding protein		Fe:heme receptor	Fe:citrate receptor	Fe:siderophore receptor	Fe:complex receptor		tonB; periplasmic protein TonB	biopolymer transport protein ExbD	biopolymer transport protein ExbD		iron(III)-enterobactin esterase [EC:3.1.1.108]	iron(III)-enterobactin esterase [EC:3.1.1.108]	pyochelin biosynthesis protein PchG	pyochelin biosynthesis protein PchC	aerobactin synthase [EC:6.3.2.38]	aerobactin synthase BGC [EC:6.3.2.39]	Siderophore BGC	Siderophore BGC		P-starvation response regulator	P-starvation response regulator	P-starvation response regulator	P-starvation response regulator [EC:2.7.13.3]	P-starvation response regulator		Phosphate Uptake (low affinity)		Phosphate Uptake (high-affinity pstSCAB)	Phosphate Uptake (high-affinity pstSCAB)	Phosphate Uptake (high-affinity pstSCAB)	Phosphate Uptake (high-affinity pstSCAB)		alkaline phosphatase [EC:3.1.3.1]	alkaline phosphatase	alkaline phosphatase D [EC:3.1.3.1]		phosphonate transport system ATP-binding protein [EC:7.3.2.2]	phosphonate transport system permease protein	phosphonate transport system substrate-binding protein		phosphonate dehydrogenase [EC:1.20.1.1]
			feoB*	zipB*		fbpC*	fbpB*	fbpA*		hemR*	fecA*	fevS*	fhuA*		TonB*	exbB*	exbD*		fepA	fepA	pchG	pchC	iucA	iucC	iucA/iucC domain	ANTISMASH 7.0 *		phoB	phoP	phoR	senX3	regX3		pitA*		pstS*	pstB*	pstC*	pstA*		phoA*	phoX*	phoD*		phnC*	phnE*	phnD*		ptxD*
			Fe2+			Fe3+				Fe:TBDT receptors					TonB				Siderophore Biosynthesis									P-starvation response						PO₄		PO₄ - uptake					ALP				phosphonate/phosphite
MAG_ID	Dataset		K04759	K16267		K02010	K02011	K02012		K16087	K16091	K02016	K02014		K03832	K03561	K03559		K23722	K07214	K12241	K12242	K03894	K03895	PF04183			K07657	K07658	K07636	K07768	K07776		K03306		K02040	K02036	K02037	K02038		K01077	K07093	K01113		K02041	K02042	K02044		K18916
T. thibautii MAG52	this study		2	0		1	1	1		0	0	0	0		0	1	1		0	0	0	0	0	0	0	0		1	0	0	0	0		0		2	1	1	1		0	2	0		2	3	3		1
MAG45	this study		2	0		0	2	1		0	0	0	0		0	1	1		0	0	0	0	0	0	0	0		1	1	2	0	0		1		1	0	0	0		0	0	0		0	0	0		0
MAG24	this study		0	0		2	2	2		0	1	0	4		4	2	1		0	0	0	0	0	0	0	0		0	3	1	0	0		0		1	1	1	1		1	0	0		0	0	0		0
MAG42	this study		0	0		1	1	1		1	1	0	4		4	2	1		0	0	0	0	0	0	0	0		1	2	2	0	0		0		0	0	0	0		1	0	0		0	0	0		0
MAG14	this study		2	0		0	0	0		1	2	1	5		7	2	1		0	0	0	0	0	0	0	0		0	2	3	0	0		0		0	0	0	0		1	1	0		0	0	0		0
MAG43	this study		2	0		1	1	1		1	1	0	2		4	2	1		0	0	0	0	0	0	0	0		0	2	4	0	0		0		0	0	0	0		1	0	0		0	0	0		0
MAG33	this study		1	0		1	1	1		1	2	0	5		3	2	1		0	0	0	0	0	0	0	0		0	1	1	0	0		0		0	0	0	0		0	0	0		0	0	0		0
MAG09	this study		1	0		0	0	0		1	1	0	3		3	1	0		0	0	0	0	0	0	0	0		0	3	2	0	0		0		0	0	0	0		2	0	2		0	0	0		0
Pricia sp. MAG22	this study		1	0		0	0	0		1	2	0	5		2	2	1		0	0	0	0	0	0	0	0		0	1	2	0	0		0		0	0	0	0		1	0	1		0	0	0		0
Polaribacter sp. MAG07	this study		1	0		0	0	0		1	1	0	3		1	2	1		0	0	0	0	0	0	0	0		0	1	2	0	0		0		0	0	0	0		0	0	1		0	0	0		0
MAG36	this study		1	0		0	0	0		2	1	1	5		7	2	1		0	0	0	0	0	0	0	1		0	1	2	0	0		0		0	0	0	0		1	0	1		0	0	0		0
Kordia sp. MAG04	this study		1	0		0	0	0		1	1	0	5		2	2	1		0	0	0	0	0	0	0			0	0	2	0	0		0		0	0	0	0		0	0	1		0	0	0		0
MAG18	this study		1	0		1	1	1		0	1	1	3		1	6	3		0	0	0	0	0	0	0	1		1	1	4	0	0		0		0	0	0	0		2	1	5		0	0	0		0
MAG38	this study		0	0		1	1	1		1	1	0	2		0	5	6		0	0	0	0	0	0	0	0		0	0	2	0	0		0		3	1	1	1		0	1	0		0	0	0		0
MAG32	this study		0	0		0	1	1		0	0	0	0		0	1	0		0	0	0	0	0	0	0	0		0	0	1	0	0		0		0	0	0	0		2	1	1		1	1	1		0
Limnobacter sp. MAG11	this study		0	1		1	1	1		0	1	0	9		2	2	2		0	0	0	0	0	0	1	1		1	0	1	0	0		0		2	2	2	2		0	1	2		1	2	1		0
Polycyclovorans sp. MAG41	this study		0	0		1	1	1		3	1	2	15		4	9	5		0	0	0	0	0	0	0	0		1	0	1	0	0		0		2	2	2	2		0	3	11		2	2	2		0
Marinobacter salarius MAG23	this study		0	0		1	1	1		1	2	3	6		2	4	2		0	0	0	0	0	0	1	1		1	0	1	0	0		1		1	1	1	1		3	1	1		4	6	4		1
MAG15	this study		1	0		0	0	0		0	0	1	2		1	0	0		0	0	0	0	0	0	0	0		1	0	1	0	0		0		0	2	1	1		0	0	0		0	0	0		0
MAG48	this study		1	0		1	1	1		1	0	2	20		3	3	3		0	0	0	0	0	0	0	0		0	1	1	0	0		1		2	1	1	1		0	1	2		1	2	1		0
Alcanivorax sp. MAG47	this study		0	0		1	1	1		0	1	1	7		2	3	3		0	0	0	0	0	0	0	0		1	0	1	0	0		1		2	2	2	2		2	1	2		1	1	1		0
Alcanivorax venustensis MAG31	this study		0	0		1	1	1		0	1	0	11		3	3	4		0	0	0	0	0	0	0	0		1	0	1	0	0		1		0	0	0	0		0	2	2		1	1	1		0
Idiomarina aquatica MAG50	this study		0	0		1	1	1		0	1	1	18		2	4	2		0	0	0	0	0	0	0	0		1	0	1	0	0		1		1	1	1	1		1	0	2		0	0	0		0
Idiomarina abyssalis MAG13	this study		0	1		1	1	1		0	1	0	15		2	4	2		0	0	0	0	0	0	0	0		1	0	1	0	0		1		1	1	1	1		1	0	2		0	0	0		0
Pseudoalteromonas sp. MAG05	this study		1	0		1	1	2		4	1	0	28		4	5	2		0	0	0	0	0	0	0	1		1	0	1	0	0		1		1	1	1	1		4	0	3		0	0	0		0
Aestuariibacter sp. MAG40	this study		0	0		1	1	1		0	0	0	13		1	3	2		0	0	0	0	0	0	0	0		1	0	1	0	0		1		1	1	1	1		1	0	0		0	0	0		0
Alteromonas macleodii MAG10	this study		1	0		1	1	1		2	0	0	43		3	6	4		0	0	0	0	0	0	1	1		1	0	1	0	0		1		1	1	1	1		1	3	1		0	0	0		0
MAG46	this study		0	0		0	0	0		0	1	0	0		1	1	0		0	0	0	0	0	0	0	0		0	0	0	0	0		0		1	1	1	1		0	1	0		0	0	0		0
MAG51	this study		1	0		2	2	3		0	2	1	19		3	1	2		0	0	0	0	0	0	0	0		2	0	1	0	0		0		1	1	1	1		0	1	0		0	0	0		0
Erythrobacter sp. MAG21	this study		0	0		1	1	1		1	0	1	19		3	1	3		0	0	0	0	0	0	0	0		1	0	1	0	0		0		1	1	1	1		0	1	2		0	0	0		0
MAG26	this study		0	0		2	2	2		0	0	0	2		0	1	2		0	0	0	0	0	0	0	0		1	0	1	0	0		1		1	1	1	1		0	1	1		3	5	3		0
MAG34	this study		0	0		1	1	1		0	0	1	4		1	1	2		0	0	0	0	0	0	0	0		1	0	1	0	0		1		1	1	1	1		0	1	0		2	3	2		0
MAG49	this study		0	0		1	1	1		0	0	2	1		0	1	1		0	0	0	0	0	0	0	0		1	0	1	0	0		1		2	2	1	1		0	0	0		3	4	3		0
MAG30	this study		0	0		1	1	1		0	0	0	1		0	0	0		0	0	0	0	0	0	0	0		1	0	1	0	0		0		1	1	1	1		0	2	0		0	3	0		0
Algihabitans sp. MAG37	this study		0	0		1	1	1		2	0	3	4		1	1	2		0	0	0	0	0	0	0	0		1	0	1	0	0		0		1	2	2	2		0	1	0		3	3	3		1
MAG08	this study		0	0		3	4	4		1	0	0	0		1	1	2		0	0	0	0	0	0	1	1		1	1	1	0	0		1		3	1	1	1		0	1	2		2	2	2		0
MAG20	this study		0	0		1	1	2		0	0	1	0		0	0	0		0	0	0	0	0	0	0	0		1	0	1	0	0		0		2	1	1	1		0	0	0		0	0	0		0
MAG03	this study		0	0		1	1	3		1	0	2	0		1	1	2		0	0	0	0	0	0	0	0		1	0	1	0	0		0		2	1	1	1		0	0	0		1	2	1		0
Rhodobacter sp. MAG28	this study		0	0		2	2	3		1	0	0	0		1	1	2		0	0	0	0	0	0	0	0		2	0	1	0	0		0		3	2	2	2		0	2	0		2	4	3		0
Roseovarius sp. MAG01	this study		0	0		1	1	1		0	0	3	0		0	1	2		0	0	0	0	0	0	0	0		1	0	1	0	0		0		2	1	1	1		1	0	0		2	3	2		0
Sulfitobacter sp. MAG29	this study		0	0		1	1	2		0	0	1	0		0	0	0		0	0	0	0	0	0	0	0		1	0	1	0	0		0		2	1	1	1		0	1	0		3	5	3		0
Epibacterium sp. MAG06	this study		0	0		1	1	2		0	0	4	1		0	1	2		0	0	0	0	0	0	0	0		1	0	2	0	0		1		4	2	1	1		0	1	0		3	5	3		0
Pyruvatibacter sp. MAG12	this study		0	0		1	1	1		1	0	1	5		2	3	5		0	0	0	0	0	0	0	0		1	0	1	0	0		0		1	1	1	1		0	1	2		1	1	1		1
Hyphomonas sp. MAG27	this study		0	1		1	1	1		0	1	1	22		1	3	2		0	0	0	0	0	0	0	0		1	0	1	0	0		1		1	1	1	1		1	0	4		1	1	1		0
Glycocaulus albans MAG39	this study		0	0		1	1	1		1	1	1	13		3	2	2		0	0	0	0	0	0	0	0		1	0	1	0	0		0		1	1	1	1		0	2	1		1	1	0		0
Maricaulis sp. MAG35	this study		0	0		1	1	1		1	0	1	23		4	2	3		0	0	0	0	0	0	0	0		3	0	1	0	0		0		1	1	1	1		0	1	1		1	0	0		0
Roseibium sp. MAG17	this study		1	0		5	5	7		1	0	4	1		1	2	3		0	0	0	0	0	0	0	1		1	0	1	0	0		2		3	1	1	1		1	0	1		4	7	5		0
Pelagibacterium sp. MAG19	this study		0	0		1	1	1		0	0	1	0		0	0	0		0	0	0	0	0	0	0	0		1	0	1	0	0		1		1	1	1	1		1	0	0		0	1	0		0
MAG44	this study		0	0		1	1	2		1	0	0	0		1	1	2		0	0	0	0	0	0	0	0		1	0	1	0	0		1		2	1	1	1		0	0	0		1	2	2		0
MAG25	this study		0	0		1	1	1		1	0	1	0		1	1	2		0	0	0	0	0	0	0	0		1	0	0	0	0		1		1	1	1	1		0	0	0		1	2	2		0
MAG16	this study		0	0		1	0	0		2	0	0	0		1	2	4		0	0	0	0	0	0	0	0		0	0	1	0	0		1		1	0	0	0		0	0	0		2	4	4		0
	Total # MAGs		18	3		42	43	43	0	28	24	27	37		39	47	44		0	0	0	0	0	0	4	9		38	14	49	0	0		23		39	38	38	38		20	27	25		26	27	25		4
b) Trichodesmium colonies from the Red Sea (Koedooder et al., 2022)
R-01	Red Sea		0	0		2	2	2		0	0	0	0		0	0	0		0	0	0	0	0	0	0	0		1	0	1	0	0		0		1	1	1	1		0	1	0		0	1	0		0
R-02	Red Sea		0	0		1	1	2		0	1	2	4		3	5	4		0	0	0	0	0	0	0	0		1	0	1	0	0		1		2	2	1	1		0	2	1		2	3	2		0
R-03	Red Sea		1	0		1	1	1		1	1	1	6		3	2	1		0	0	0	0	0	0	0	0		0	1	1	0	0		0		0	0	0	0		0	0	0		0	0	0		0
T. nobis R03	Red Sea		3	0		1	1	1		0	0	1	0		0	1	1		0	0	0	0	0	0	0	0		1	0	0	0	0		0		3	1	1	1		0	4	1		1	2	2		0
R-05	Red Sea		0	0		2	2	4		2	0	3	1		0	2	4		0	0	0	0	0	0	0	0		1	0	1	0	0		1		2	1	1	1		0	2	2		0	2	0		0
R-06	Red Sea		1	0		0	0	0		1	1	0	1		0	2	1		0	0	0	0	0	0	0	0		0	2	1	0	0		0		0	0	0	0		0	0	0		0	0	0		0
R-07	Red Sea		0	0		1	0	0		0	0	0	0		0	0	0		0	0	0	0	0	0	0	0		0	0	0	0	0		0		0	2	1	1		0	0	0		0	1	0		0
R-08	Red Sea		0	0		0	0	0		0	0	0	0		0	0	0		0	0	0	0	0	0	0	0		0	1	0	0	0		0		0	2	0	0		0	0	0		0	0	0		0
R-09	Red Sea		0	0		1	1	1		0	0	2	1		0	0	0		0	0	0	0	0	0	0	0		1	0	1	0	0		1		1	2	1	1		0	0	0		3	5	3		0
R-10	Red Sea		0	0		1	1	2		0	0	1	0		0	0	0		0	0	0	0	0	0	0	0		1	0	1	0	0		0		2	1	1	1		0	1	0		3	5	3		0
R-11	Red Sea		0	0		1	1	3		0	0	0	0		0	0	0		0	0	0	0	0	0	0	0		1	0	1	0	0		0		4	2	2	2		0	2	0		1	0	1		0
R-12	Red Sea		1	0		0	0	0		1	1	0	2		3	1	1		0	0	0	0	0	0	0	0		0	1	2	0	0		0		0	0	0	0		1	0	2		0	0	0		0
R-13	Red Sea		0	0		0	0	0		0	0	0	0		0	0	0		0	0	0	0	0	0	0	0		0	0	0	0	0		0		0	0	0	0		0	0	0		0	0	0		0
R-14	Red Sea		0	0		1	1	1		0	0	0	0		1	1	1		0	0	0	0	0	0	0	0		1	0	1	0	0		1		2	1	1	1		0	1	0		1	2	1		0
R-15	Red Sea		0	0		1	3	1		0	2	1	7		2	3	3		0	0	0	0	0	0	0	1		1	0	1	0	0		1		2	3	5	4		2	2	2		1	2	1		0
R-16	Red Sea		1	0		1	1	1		1	0	2	19		3	3	3		0	0	0	0	0	0	0	0		0	1	1	0	0		1		2	1	1	1		0	1	2		1	2	1		0
T. thiebautii R02	Red Sea		2	0		1	2	1		0	0	0	0		0	0	0		0	0	0	0	0	0	0	0		1	0	0	0	0		0		2	1	1	1		0	1	0		1	1	2		1
R-18	Red Sea		1	0		1	1	1		0	1	0	2		4	2	1		0	0	0	0	0	0	0	0		0	2	1	0	0		0		0	0	0	0		0	0	0		0	0	1		0
R-19	Red Sea		0	0		1	1	0		1	0	1	0		1	2	1		0	0	0	0	0	0	0	0		0	1	1	0	0		0		1	1	2	2		0	1	1		1	2	2		0
R-20	Red Sea		0	0		1	1	1		0	0	0	0		0	0	0		0	0	0	0	0	0	0	0		0	0	0	1	1		0		1	1	2	1		0	0	0		0	0	0		0
R-21	Red Sea		1	0		1	1	1		1	1	0	4		4	2	1		0	0	0	0	0	0	0	0		1	1	1	0	0		0		0	0	0	0		0	0	0		0	0	0		0
R-22	Red Sea		0	0		0	0	0		1	1	0	1		1	2	2		0	0	0	0	0	0	0	0		0	2	1	0	0		0		0	0	0	0		0	1	0		0	0	0		0
R-23	Red Sea		0	0		1	1	1		0	0	1	0		0	0	0		0	0	0	0	0	0	0	0		1	0	1	0	0		0		1	1	1	1		0	0	0		0	0	0		0
R-24	Red Sea		0	0		1	1	2		0	0	0	0		0	0	0		0	0	0	0	0	0	0	0		1	0	1	0	0		0		2	1	1	1		0	1	0		0	0	0		0
R-25	Red Sea		0	0		0	1	1		0	0	1	0		0	0	0		0	0	0	0	0	0	0	0		1	0	0	0	0		0		1	1	2	1		0	0	0		0	0	0		0
R-26	Red Sea		1	0		1	1	1		0	1	1	3		2	6	3		0	0	0	0	0	0	0	0		1	1	4	0	0		0		0	0	0	0		1	1	5		0	0	0		0
T. erythraeum R01	Red Sea		1	0		1	1	1		0	0	1	0		0	1	1		0	0	0	0	0	0	0	0		1	0	0	0	0		0		2	1	1	1		0	2	0		1	1	2		1
T. miru R04	Red Sea		2	0		1	1	0		1	0	1	0		0	2	3		0	0	0	0	0	0	0	0		0	0	0	0	0		0		1	1	1	2		0	0	0		0	0	1		0
R-29	Red Sea		0	0		2	2	2		1	0	1	0		1	2	2		0	0	0	0	0	0	0	0		0	0	1	0	0		0		2	1	1	1		0	2	0		2	3	2		0
	Total # MAGs		11	0		23	23	21		10	9	15	12	0	12	17	17		0	0	0	0	0	0	0	1		16	10	20	1	1	0	6	0	19	21	20	20		3	16	8	0	12	14	14		2
b) Trichodesmium colonies from the Atlantic and Pacific (Gradoville et al., 2018; Frischkorn et al., 2017; Frischkorn et al., 2018)
T-01	Pacific/Atlantic		0	0		0	0	0		1	1	0	1		1	2	2		0	0	0	0	0	0	0	0		0	2	1	0	0		0		0	0	0	0		0	1	0		0	0	0		0
T-02	Pacific/Atlantic		1	0		1	0	0		2	1	1	10		9	2	1		0	0	0	0	0	0	2	1		1	1	5	0	0		0		0	0	0	0		0	3	3		0	0	1		0
T-03	Pacific/Atlantic		1	0		0	0	0		1	1	0	5		1	2	1		0	0	0	0	0	0	0	0		0	1	3	0	0		0		0	0	0	0		0	1	1		0	0	0		0
T-04	Pacific/Atlantic		0	0		0	0	0		1	1	0	3		3	3	1		0	0	0	0	0	0	0	0		0	3	3	0	0		0		0	0	0	0		0	1	1		0	0	0		0
T-05	Pacific/Atlantic		1	0		0	0	0		0	0	1	3		2	2	1		0	0	0	0	0	0	0	0		0	1	1	0	0		0		0	0	0	0		0	0	0		0	0	0		0
T. erythreaum T01-1	Pacific/Atlantic		1	0		1	2	1		0	0	1	0		0	1	1		0	0	0	0	0	0	0	0		1	0	0	0	0		0		3	2	2	2		0	2	1		2	1	2		1
T-07	Pacific/Atlantic		0	0		2	3	1		1	0	5	0		0	0	0		0	0	0	0	0	0	0	0		2	0	1	0	0		0		1	2	1	1		0	1	0		1	2	1		0
T-08	Pacific/Atlantic		0	0		1	4	2		0	0	3	3		0	2	0		0	0	0	0	0	0	0	0		2	0	0	0	1		0		2	1	2	1		0	0	0		2	2	0		0
T-09	Pacific/Atlantic		1	0		1	1	1		1	1	0	4		3	2	1		0	0	0	0	0	0	0	0		0	1	1	0	0		0		0	0	0	0		0	0	0		0	0	0		0
T-10	Pacific/Atlantic		1	0		0	0	0		1	0	0	5		3	2	1		0	0	0	0	0	0	0	0		0	1	3	0	0		0		0	0	0	0		0	1	2		0	0	0		0
T-11	Pacific/Atlantic		0	0		2	2	2		0	1	0	2		5	9	4		0	0	0	0	0	0	0	0		1	0	1	0	0		1		4	2	2	2		0	2	0		0	0	0		0
T-12	Pacific/Atlantic		0	0		1	3	1		1	0	4	2		1	1	3		0	0	0	0	0	0	0	0		1	0	1	0	0		0		1	1	1	2		0	0	0		1	1	1		0
T-13	Pacific/Atlantic		1	0		0	0	0		1	2	0	4		2	2	2		0	0	0	0	0	0	0	1		0	4	3	0	0		0		0	0	0	0		1	2	2		0	0	0		0
T-14	Pacific/Atlantic		1	1		1	2	2		0	0	1	0		0	3	2		0	0	0	0	0	0	0	0		0	1	2	0	0		0		1	1	1	1		0	1	1		0	0	0		0
T-15	Pacific/Atlantic		0	0		1	0	1		0	0	0	0		0	0	0		0	0	0	0	0	0	0	0		1	0	0	0	0		0		2	1	1	2		0	0	0		0	0	0		0
T. thiebautii T02	Pacific/Atlantic		2	0		1	1	1		0	0	0	0		0	1	1		0	0	0	0	0	0	0	0		1	0	0	0	0		0		3	1	1	1		0	2	0		2	3	3		1
T-17	Pacific/Atlantic		0	0		1	1	1		0	0	1	0		0	0	0		0	0	0	0	0	0	0	0		1	0	1	0	0		0		1	1	1	1		0	0	0		0	0	0		0
T. erythreaum T01-2	Pacific/Atlantic		1	0		1	1	1		0	0	1	0		0	1	1		0	0	0	0	0	0	0	0		1	0	0	0	0		0		2	1	1	1		0	2	0		2	3	3		1
T-19	Pacific/Atlantic		2	0		1	2	2		0	0	0	1		1	9	12		0	0	0	0	0	0	0	0		0	1	1	0	0		0		1	1	1	1		1	0	0		0	0	0		0
	Total # MAGs		11	1		13	11	12		9	7	9	11	0	11	16	15		0	0	0	0	0	0	1	2		10	10	14	0	1		1	0	11	11	11	11	0	2	12	7	0	6	6	6	0	3
[truncated: 303 more columns]
